# Supplementary material for: 4-(3-Carb­oxy-1-ethyl-6-fluoro-4-oxo-1,4-dihydro-7-quinol­yl)-1-methyl­piper­azin­ium picrate
Source: Acta Crystallogr Sect E Struct Rep Online. 2010 Feb 27;66(Pt 3):o714–5. doi: 10.1107/S1600536810006835 (PMC2983575; doi:10.1107/S1600536810006835)
Supplement: Supplementary file 2 [file e-66-0o714-Isup2.hkl]

# 
# h,k,l, Fc-squared, Fo-squared, sigma(Fo-squared) and status flag 
# 
data_I
_shelx_title '  hsy821m  P-1  RT' 
_shelx_refln_list_code          4 
_shelx_F_calc_maximum      202.92 
_exptl_crystal_F_000       584.00 
_reflns_d_resolution_high  0.7696 
 
loop_ 
 _symmetry_equiv_pos_as_xyz 
 'x, y, z' 
 '-x, -y, -z' 
 
_cell_length_a     7.2645 
_cell_length_b     9.1987 
_cell_length_c    20.2253 
_cell_angle_alpha  77.116 
_cell_angle_beta   81.315 
_cell_angle_gamma  67.124 
 
_shelx_F_squared_multiplier     1.000 
 
loop_ 
 _refln_index_h 
 _refln_index_k 
 _refln_index_l 
 _refln_F_squared_calc 
 _refln_F_squared_meas 
 _refln_F_squared_sigma 
 _refln_observed_status 
   1   0   0     2960.93     2874.31     22.97 o 
   2   0   0      318.86      270.88      4.08 o 
   3   0   0       80.50       84.98      2.61 o 
   4   0   0     2430.34     2323.71     27.82 o 
   5   0   0      319.07      351.58      7.16 o 
   6   0   0      210.39      215.25      6.73 o 
   7   0   0        2.79        4.26      1.81 o 
   8   0   0        2.71        3.26      2.13 o 
  -8   1   0        1.58        3.41      2.19 o 
  -7   1   0        4.52        3.47      3.62 o 
  -6   1   0        0.00       -0.55      1.50 o 
  -5   1   0        0.05        0.61      1.30 o 
  -4   1   0      269.70      255.73      5.62 o 
  -3   1   0      812.96      889.72     10.66 o 
  -2   1   0       27.49       25.38      1.63 o 
  -1   1   0     2687.53     2511.20     23.70 o 
   1   1   0      387.09      332.73      5.27 o 
   2   1   0    27960.99    26433.98    214.59 o 
   3   1   0      127.90      135.69      2.68 o 
   4   1   0      345.42      349.75      5.68 o 
   5   1   0       25.72       21.09      2.04 o 
   6   1   0       18.72       23.57      2.60 o 
   7   1   0       13.04       12.14      2.19 o 
   8   1   0       29.19       26.54      3.26 o 
  -7   2   0        6.35        4.69      1.92 o 
  -6   2   0       39.80       45.68      4.25 o 
  -5   2   0       38.10       42.20      3.50 o 
  -4   2   0       16.67       22.40      3.39 o 
  -3   2   0     1971.37     2088.65     21.77 o 
  -2   2   0     1459.23     1362.22     14.76 o 
  -1   2   0        1.69        1.65      0.75 o 
   0   2   0     5651.42     5431.86     48.38 o 
   1   2   0      200.00      369.05     15.46 o 
   2   2   0    41174.57    38459.82    295.00 o 
   3   2   0     3295.94     3275.90     22.09 o 
   4   2   0     1869.31     1980.24     14.50 o 
   5   2   0        4.96        4.38      1.23 o 
   6   2   0       58.55       53.41      3.25 o 
   7   2   0       14.06       14.04      2.57 o 
   8   2   0        9.08        9.01      2.17 o 
   9   2   0        0.02       -0.02      2.04 o 
  -7   3   0        0.39        1.13      2.03 o 
  -6   3   0       10.83       10.65      2.53 o 
  -5   3   0       15.62       10.80      3.71 o 
  -4   3   0        0.09       -0.48      1.17 o 
  -3   3   0       46.76       39.45      3.39 o 
  -2   3   0       18.90       25.40      2.01 o 
  -1   3   0     3662.66     3886.27     31.94 o 
   0   3   0      458.22      484.15      6.00 o 
   1   3   0     1124.14     1104.18     11.95 o 
   2   3   0      100.52      104.06      2.55 o 
   3   3   0       48.51       53.16      1.59 o 
   4   3   0     4267.58     4489.23     35.13 o 
   5   3   0     1138.05     1135.85     11.13 o 
   6   3   0        9.04       13.55      2.52 o 
   7   3   0        9.59        7.95      2.31 o 
   8   3   0        0.26        1.11      2.32 o 
   9   3   0       19.69       21.03      3.50 o 
  -6   4   0       26.90       25.91      3.74 o 
  -5   4   0       14.24        6.06      2.09 o 
  -4   4   0       30.56       23.44      2.66 o 
  -3   4   0       12.17       11.78      1.97 o 
  -2   4   0      643.89      662.36      8.84 o 
  -1   4   0     1578.39     1674.45     16.63 o 
   0   4   0     1141.83     1067.19     13.02 o 
   1   4   0      939.36     1036.31     11.46 o 
   2   4   0     1750.37     1665.56     16.06 o 
   3   4   0       57.61       56.70      2.05 o 
   4   4   0      489.39      517.25      6.00 o 
   5   4   0       63.41       63.14      2.97 o 
   6   4   0     1121.27     1099.14     12.57 o 
   7   4   0       64.35       64.66      4.36 o 
   8   4   0        0.01        0.07      1.19 o 
   9   4   0        2.58        8.10      2.31 o 
  -6   5   0        0.05        4.37      2.09 o 
  -5   5   0        6.20        4.44      2.00 o 
  -4   5   0       20.90       18.71      2.67 o 
  -3   5   0       26.10       29.43      2.94 o 
  -2   5   0       48.08       43.34      2.85 o 
  -1   5   0       23.10       28.08      2.29 o 
   0   5   0       66.95       65.67      2.81 o 
   1   5   0      625.20      620.76      8.56 o 
   2   5   0      215.28      250.56      7.22 o 
   3   5   0      123.90      143.17      4.78 o 
   4   5   0       51.19       58.13      3.70 o 
   5   5   0      273.03      273.31      5.61 o 
   6   5   0        1.49        2.92      1.37 o 
   7   5   0       53.99       50.94      4.14 o 
   8   5   0       69.22       53.81      5.13 o 
   9   5   0       33.54       25.45      3.82 o 
  -5   6   0        1.20        2.67      2.22 o 
  -4   6   0       31.17       30.36      3.70 o 
  -3   6   0       23.33       13.40      2.46 o 
  -2   6   0       66.11       86.18      4.70 o 
  -1   6   0        2.69        2.00      1.36 o 
   0   6   0      161.26      178.86      5.78 o 
   1   6   0      102.12      123.64      3.93 o 
   2   6   0     1105.14     1088.08     16.62 o 
   3   6   0      184.59      191.09      5.50 o 
   4   6   0       11.35       11.72      1.99 o 
   5   6   0      338.13      338.68      8.87 o 
   6   6   0      180.60      172.98      9.04 o 
   7   6   0       50.35       42.97      7.01 o 
   8   6   0       50.24       42.70      4.61 o 
   9   6   0       11.30        9.71      3.36 o 
  -4   7   0        0.01        1.60      2.70 o 
  -3   7   0        0.72        0.86      2.37 o 
  -2   7   0      356.31      320.86     22.74 o 
  -1   7   0        8.19       11.20      2.03 o 
   0   7   0       55.36       50.26     10.92 o 
   1   7   0       69.48       80.74      5.57 o 
   2   7   0        8.97        3.31      2.17 o 
   3   7   0        0.03        0.51      2.58 o 
   4   7   0       89.02       90.92      4.82 o 
   5   7   0      119.48      132.86      5.39 o 
   6   7   0        1.92        2.69      1.62 o 
   7   7   0        0.00       -0.03      1.57 o 
   8   7   0        0.01        2.33      1.43 o 
   9   7   0        1.47        3.35      2.18 o 
  -3   8   0       11.10        7.99      3.49 o 
  -2   8   0        2.23        1.02      2.67 o 
  -1   8   0       76.03       76.10      7.76 o 
   0   8   0       75.61       77.08      7.80 o 
   1   8   0       21.00       28.94      6.52 o 
   2   8   0        7.31        3.42      2.71 o 
   3   8   0       18.58       25.65      3.74 o 
   4   8   0       42.02       43.30      4.82 o 
   5   8   0        9.91        6.69      3.27 o 
   6   8   0        6.05        4.90      2.50 o 
   7   8   0      122.14      123.57      6.31 o 
   8   8   0       14.45       11.18      2.75 o 
  -2   9   0        2.16        9.58      5.35 o 
  -1   9   0        4.52       19.12      7.54 o 
   0   9   0        8.15       17.90      6.10 o 
   1   9   0       33.86       42.64      6.84 o 
   2   9   0       24.95       22.14      3.97 o 
   3   9   0        3.82        5.70      3.08 o 
   4   9   0       14.24       12.78      3.50 o 
   5   9   0        2.19        1.10      1.95 o 
   6   9   0        8.29        9.53      2.67 o 
   7   9   0        1.94        0.71      1.94 o 
   8   9   0        4.41        4.00      2.35 o 
  -1  10   0       16.98       10.97      6.44 o 
   0  10   0        0.83        4.39      5.88 o 
   1  10   0       22.38       27.40      6.02 o 
   2  10   0       47.28       45.94      7.27 o 
   3  10   0       24.71       28.83      5.26 o 
   4  10   0        3.06        3.47      3.31 o 
   5  10   0        5.38        4.17      3.00 o 
   6  10   0        7.31        5.66      2.61 o 
   7  10   0        5.81        3.64      2.59 o 
   1  11   0        2.04        4.74      7.49 o 
   2  11   0        0.03        2.97      5.74 o 
   3  11   0        1.25        3.14      8.28 o 
   4  11   0        0.81        4.63      4.09 o 
   5  11   0        3.05        3.20      3.72 o 
   6  11   0        3.46        1.08      2.82 o 
  -5 -11   1        0.14        4.84      3.94 o 
  -4 -11   1        1.43        1.50      3.35 o 
  -3 -11   1        0.87        0.72      4.01 o 
  -2 -11   1        0.44       -2.20      4.06 o 
  -1 -11   1        3.54       13.19      8.59 o 
  -7 -10   1        0.29        2.74      2.93 o 
  -6 -10   1        1.29        3.91      2.65 o 
  -5 -10   1        0.04       -0.23      2.28 o 
  -4 -10   1        1.48        3.03      2.99 o 
  -3 -10   1        6.52        3.50      3.48 o 
  -2 -10   1        4.98        2.67      3.25 o 
  -1 -10   1        0.50       -1.16      4.17 o 
   0 -10   1        0.80        5.81      6.83 o 
   1 -10   1        0.03        8.14      5.99 o 
  -8  -9   1        6.53        0.50      2.30 o 
  -7  -9   1        4.39        2.10      2.37 o 
  -6  -9   1       14.58       12.79      3.13 o 
  -5  -9   1        0.30        0.08      2.05 o 
  -4  -9   1        0.02        1.59      2.29 o 
  -3  -9   1        0.51        6.64      2.66 o 
  -2  -9   1       17.32        7.35      5.97 o 
  -1  -9   1       18.22       13.11      3.37 o 
   0  -9   1        8.65        0.53      6.35 o 
   1  -9   1        1.88        2.52      4.82 o 
   2  -9   1        3.13       10.14      6.43 o 
  -8  -8   1        2.32        0.91      3.32 o 
  -7  -8   1        1.21        2.74      1.88 o 
  -6  -8   1        0.71       -0.35      1.85 o 
  -5  -8   1        4.25        5.45      2.26 o 
  -4  -8   1        0.10        0.00      1.63 o 
  -3  -8   1       38.91       38.65      4.41 o 
  -2  -8   1       10.80       16.35      3.21 o 
  -1  -8   1        4.66        3.50      2.79 o 
   0  -8   1        8.68        9.15      3.39 o 
   1  -8   1       27.53       26.62      4.83 o 
   2  -8   1        0.21        2.04      2.61 o 
   3  -8   1        3.71        4.06      3.64 o 
  -8  -7   1        0.01        2.41      1.54 o 
  -7  -7   1        2.61        1.65      1.42 o 
  -6  -7   1        5.56        5.77      2.01 o 
  -5  -7   1        0.01        1.12      2.28 o 
  -4  -7   1       23.51       25.57      3.03 o 
  -3  -7   1       16.06       14.10      3.03 o 
  -2  -7   1       18.71       16.30      3.26 o 
  -1  -7   1      130.97      135.03      6.15 o 
   0  -7   1       21.78       25.77      4.78 o 
   1  -7   1        0.55        2.05      3.53 o 
   2  -7   1        3.41        3.27      2.31 o 
   3  -7   1        2.85        4.59      2.53 o 
   4  -7   1        0.65        0.65      2.30 o 
  -9  -6   1        4.41        1.96      2.10 o 
  -8  -6   1       12.01        4.19      3.27 o 
  -7  -6   1        1.20       -0.18      2.87 o 
  -6  -6   1       58.13       50.59      4.44 o 
  -5  -6   1      129.91      143.07      5.42 o 
  -4  -6   1       30.08       33.50      3.25 o 
  -3  -6   1      241.43      274.67      6.76 o 
  -2  -6   1      455.76      453.82     10.05 o 
  -1  -6   1       29.63       29.55      2.40 o 
   0  -6   1      164.45      165.46     11.65 o 
   1  -6   1        5.23        3.99      1.56 o 
   2  -6   1       27.90       22.79      3.07 o 
   3  -6   1      115.88      102.21      5.54 o 
   4  -6   1        1.06        1.90      1.77 o 
   5  -6   1        0.19        1.93      2.09 o 
  -9  -5   1       48.51       46.52      5.22 o 
  -8  -5   1      147.20      145.80     10.23 o 
  -7  -5   1       45.45       48.44      4.60 o 
  -6  -5   1       47.61       48.71      4.20 o 
  -5  -5   1      321.81      324.27      6.22 o 
  -4  -5   1      216.58      206.59      4.32 o 
  -3  -5   1       22.12       20.54      1.92 o 
  -2  -5   1      332.05      305.90      5.84 o 
  -1  -5   1        8.50        8.44      1.42 o 
   0  -5   1       22.05       17.27      2.34 o 
   1  -5   1      170.17      172.10      4.57 o 
   2  -5   1       11.51       14.65      2.63 o 
   3  -5   1        1.16        1.52      1.29 o 
   4  -5   1       11.26       11.91      2.30 o 
   5  -5   1       13.52       10.09      2.56 o 
   6  -5   1        0.40        2.12      2.12 o 
  -9  -4   1        3.90        6.66      2.63 o 
  -8  -4   1        0.66        0.17      1.62 o 
  -7  -4   1       59.00       52.66      4.98 o 
  -6  -4   1      368.48      360.72      6.61 o 
  -5  -4   1       47.45       50.92      2.94 o 
  -4  -4   1     1044.66     1020.09     11.62 o 
  -3  -4   1       44.65       49.46      1.83 o 
  -2  -4   1     1259.28     1234.76     12.99 o 
  -1  -4   1      243.21      246.37      6.06 o 
   0  -4   1     1503.38     1568.19     16.88 o 
   1  -4   1      522.67      562.27      7.93 o 
   2  -4   1      230.14      198.84      6.21 o 
   3  -4   1      152.71      148.86      4.78 o 
   4  -4   1       36.68       32.48      3.27 o 
   5  -4   1       12.65        9.95      2.37 o 
   6  -4   1        0.23        0.41      1.70 o 
  -9  -3   1        0.04        2.81      2.23 o 
  -8  -3   1        0.37        0.05      1.61 o 
  -7  -3   1       16.44       20.90      2.79 o 
  -6  -3   1      303.33      299.85      6.79 o 
  -5  -3   1      238.82      229.05      4.65 o 
  -4  -3   1     2464.39     2448.95     20.92 o 
  -3  -3   1      396.13      380.57      5.07 o 
  -2  -3   1      811.92      814.20      8.34 o 
  -1  -3   1      265.15      285.82      4.98 o 
   0  -3   1      100.15      103.63      4.79 o 
   1  -3   1       38.23       39.24      2.35 o 
   2  -3   1       11.78       19.75      1.74 o 
   3  -3   1      165.67      167.54      4.68 o 
   4  -3   1      127.61      120.90      4.69 o 
   5  -3   1       65.41       59.26      4.10 o 
   6  -3   1       13.46       13.12      2.96 o 
   7  -3   1        0.03        1.37      1.99 o 
  -9  -2   1        0.04       -1.65      2.37 o 
  -8  -2   1        0.20        1.52      1.98 o 
  -7  -2   1       14.42       13.62      2.49 o 
  -6  -2   1      105.67      100.51      3.99 o 
  -5  -2   1        0.82        1.23      0.87 o 
  -4  -2   1     1915.46     1922.59     16.38 o 
  -3  -2   1      248.77      264.78      4.07 o 
  -2  -2   1     3294.47     3227.76     24.41 o 
  -1  -2   1     1135.30     1099.11     10.23 o 
   0  -2   1       53.65       47.29      1.87 o 
   1  -2   1      227.98      208.69      4.07 o 
   2  -2   1     1648.16     1692.60     17.94 o 
   3  -2   1       72.99       77.38      3.11 o 
   4  -2   1        0.73        0.50      1.08 o 
   5  -2   1       22.39       24.73      2.78 o 
   6  -2   1       10.61        6.81      2.17 o 
   7  -2   1       16.81       18.68      3.68 o 
  -8  -1   1       10.82        6.59      2.12 o 
  -7  -1   1       55.35       66.89      4.54 o 
  -6  -1   1       14.92       18.20      2.21 o 
  -5  -1   1       42.48       38.56      2.63 o 
  -4  -1   1      121.12      120.66      3.09 o 
  -3  -1   1      685.21      706.39      7.36 o 
  -2  -1   1    16092.75    16061.96    121.64 o 
  -1  -1   1        0.06        0.87      0.46 o 
   0  -1   1      332.89      308.87      7.13 o 
   1  -1   1     1049.73      917.10      8.60 o 
   2  -1   1        2.65        2.08      1.23 o 
   3  -1   1      804.41      806.91      9.95 o 
   4  -1   1       61.63       76.00      3.26 o 
   5  -1   1       97.32      103.54      4.22 o 
   6  -1   1        0.78        2.66      1.60 o 
   7  -1   1       10.29        6.01      2.37 o 
   8  -1   1        1.63        1.04      2.00 o 
  -8   0   1        0.36       -0.69      1.68 o 
  -7   0   1        8.56       13.15      2.56 o 
  -6   0   1       19.34       24.98      2.86 o 
  -5   0   1        0.08       -0.58      0.90 o 
  -4   0   1      907.15      943.27     11.76 o 
  -3   0   1      291.93      289.65      4.68 o 
  -2   0   1      398.78      365.89      4.61 o 
  -1   0   1     4381.14     4155.27     37.62 o 
   1   0   1      868.72      757.15     10.62 o 
   2   0   1     1362.28     1306.30     11.14 o 
   3   0   1      851.83      839.90      9.68 o 
   4   0   1      347.54      345.66      6.23 o 
   5   0   1       32.73       32.65      2.62 o 
   6   0   1        0.53        1.24      1.90 o 
   7   0   1        0.77        0.03      1.46 o 
   8   0   1       10.61        3.59      2.13 o 
  -8   1   1        0.07        0.51      2.02 o 
  -7   1   1        0.39       -0.11      1.67 o 
  -6   1   1        4.53        6.83      1.92 o 
  -5   1   1      160.20      155.64      5.03 o 
  -4   1   1       11.51       12.19      1.67 o 
  -3   1   1      563.01      531.33      7.65 o 
  -2   1   1      263.53      265.53      4.42 o 
  -1   1   1        3.35        4.33      0.73 o 
   0   1   1      509.81      479.45      8.59 o 
   1   1   1       22.87        4.00      1.18 o 
   2   1   1      644.13      648.07      7.44 o 
   3   1   1      148.89      153.47      2.54 o 
   4   1   1       27.19       23.90      1.80 o 
   5   1   1       31.06       29.17      2.29 o 
   6   1   1        2.58        6.35      1.54 o 
   7   1   1        0.07        1.64      1.60 o 
   8   1   1        0.72        1.46      1.98 o 
  -7   2   1        1.02        1.89      2.26 o 
  -6   2   1        0.71        0.93      1.78 o 
  -5   2   1       26.47       32.48      3.18 o 
  -4   2   1      257.29      263.40      6.12 o 
  -3   2   1       57.92       58.43      3.20 o 
  -2   2   1     2077.96     2120.52     20.71 o 
  -1   2   1     1978.30     1975.72     18.45 o 
   0   2   1     7906.42     7436.44     62.10 o 
   1   2   1     6399.61     6073.63     53.55 o 
   2   2   1      703.62      645.02      5.83 o 
   3   2   1       31.41       27.75      2.06 o 
   4   2   1      295.09      282.06      3.68 o 
   5   2   1       42.59       48.42      2.28 o 
   6   2   1        0.13       -0.02      0.95 o 
   7   2   1       21.43       15.21      2.27 o 
   8   2   1        0.80        0.73      1.94 o 
   9   2   1        0.21        2.83      2.07 o 
  -7   3   1        5.32        3.69      2.13 o 
  -6   3   1       24.07       21.74      3.12 o 
  -5   3   1        8.36        6.78      2.09 o 
  -4   3   1       53.62       60.87      4.58 o 
  -3   3   1        0.83        0.36      0.98 o 
  -2   3   1      249.51      259.23      4.70 o 
  -1   3   1      914.85      882.28      9.51 o 
   0   3   1       41.69       44.43      1.94 o 
   1   3   1     1308.74     1221.88     26.10 o 
   2   3   1     6729.96     6676.46     47.18 o 
   3   3   1       28.53       34.15      1.33 o 
   4   3   1      916.74      949.04      8.83 o 
   5   3   1      106.23      109.68      4.52 o 
   6   3   1      219.91      217.12      5.20 o 
   7   3   1        0.13        0.35      1.17 o 
   8   3   1        0.13       -1.03      2.31 o 
   9   3   1        0.01       -0.12      3.21 o 
  -6   4   1       16.43       14.80      2.89 o 
  -5   4   1       89.17       91.82      5.69 o 
  -4   4   1        0.85        1.59      1.38 o 
  -3   4   1       80.38       73.74      4.72 o 
  -2   4   1        9.86        9.04      1.40 o 
  -1   4   1       78.08       72.03      2.79 o 
   0   4   1     1586.90     1778.96     16.46 o 
   1   4   1     1172.94     1190.13     13.39 o 
   2   4   1      244.13      222.39      4.11 o 
   3   4   1      499.32      527.67      5.04 o 
   4   4   1     1856.34     1969.22     17.50 o 
   5   4   1       23.75       28.24      1.88 o 
   6   4   1      383.85      367.57      7.12 o 
   7   4   1       89.88       88.46      5.39 o 
   8   4   1       21.46       11.55      2.52 o 
   9   4   1        0.46       -0.10      1.37 o 
  -6   5   1        8.35        9.78      2.68 o 
  -5   5   1        1.46        4.86      2.02 o 
  -4   5   1       65.15       64.20      4.36 o 
  -3   5   1       39.25       44.43      3.42 o 
  -2   5   1      101.76      102.15      3.93 o 
  -1   5   1      112.33      127.93      3.83 o 
   0   5   1        7.31       14.94      1.61 o 
   1   5   1     2158.46     2159.26     21.67 o 
   2   5   1      475.81      480.51      7.91 o 
   3   5   1      836.71      868.59     10.50 o 
   4   5   1      325.12      347.23      6.08 o 
   5   5   1      103.29       96.24      3.53 o 
   6   5   1        3.26       11.05      4.09 o 
   7   5   1       29.52       29.85      2.58 o 
   8   5   1        1.10        2.44      2.00 o 
   9   5   1        0.20        2.87      1.91 o 
  -5   6   1        8.92        9.86      3.07 o 
  -4   6   1       48.49       44.41      4.86 o 
  -3   6   1      184.46      157.77      5.89 o 
  -2   6   1       13.55        6.27      2.03 o 
  -1   6   1        4.77        8.54      1.83 o 
   0   6   1      105.74       94.42      4.91 o 
   1   6   1      913.62      925.68     12.04 o 
   2   6   1      564.19      585.02     12.00 o 
   3   6   1      723.73      759.10     11.43 o 
   4   6   1       47.95       51.19      3.55 o 
   5   6   1       21.06       19.04      2.45 o 
   6   6   1      244.90      235.50      9.64 o 
   7   6   1       36.63       36.95      3.99 o 
   8   6   1       80.66       86.89      6.50 o 
   9   6   1       72.15       73.93      6.34 o 
  -4   7   1       23.64       24.78      4.84 o 
  -3   7   1        1.99        1.72      2.20 o 
  -2   7   1        4.64        5.28      2.03 o 
  -1   7   1      136.12      127.27      5.26 o 
   0   7   1        0.08        4.11      1.65 o 
   1   7   1        6.04        4.85      2.40 o 
   2   7   1        2.28        0.36      1.44 o 
   3   7   1       40.53       39.12      3.91 o 
   4   7   1       36.50       44.38      3.63 o 
   5   7   1      151.75      143.97      5.33 o 
   6   7   1        6.36        7.04      2.70 o 
   7   7   1        0.85        1.92      1.62 o 
   8   7   1       22.61       28.61      4.04 o 
   9   7   1        0.10       -0.15      2.17 o 
  -3   8   1       31.77       39.80      6.37 o 
  -2   8   1        3.17        8.18      3.70 o 
  -1   8   1      145.70      160.16     13.25 o 
   0   8   1       12.97       24.37      6.87 o 
   1   8   1       23.53       27.53      4.02 o 
   2   8   1       37.41       27.77      7.98 o 
   3   8   1       38.25       44.66      4.55 o 
   4   8   1      127.42      114.56      5.57 o 
   5   8   1      155.06      146.77      5.96 o 
   6   8   1       10.19        8.08      2.24 o 
   7   8   1        8.51       10.03      2.81 o 
   8   8   1        2.94        2.44      1.88 o 
  -2   9   1        7.16       22.37      7.83 o 
  -1   9   1       37.95       46.74     10.89 o 
   0   9   1       32.78       17.48      4.85 o 
   1   9   1       15.74       13.54      4.95 o 
   2   9   1       12.53       10.01      3.57 o 
   3   9   1        0.32        4.25      4.98 o 
   4   9   1       31.04       37.59      4.63 o 
   5   9   1       21.21       22.18      3.89 o 
   6   9   1       29.42       28.49      3.70 o 
   7   9   1       24.89       21.51      3.32 o 
   8   9   1        1.10        3.62      2.23 o 
  -1  10   1        5.25        3.59      5.82 o 
   0  10   1        0.74        5.14      6.57 o 
   1  10   1       99.82       99.65     10.14 o 
   2  10   1        0.70       -0.11      3.39 o 
   3  10   1       16.59       18.40      5.77 o 
   4  10   1       12.76       12.43      3.81 o 
   5  10   1        1.25       -0.34      2.98 o 
   6  10   1        2.95        3.72      2.52 o 
   7  10   1        0.11       -0.32      2.30 o 
   1  11   1        0.62        8.73      7.64 o 
   2  11   1       27.53       28.44      6.52 o 
   3  11   1        6.86        5.32      4.43 o 
   4  11   1        2.85        6.27      7.21 o 
   5  11   1        0.45       -2.21      6.76 o 
   6  11   1        0.01        1.78      2.97 o 
  -5 -11   2        6.23        2.85      3.54 o 
  -4 -11   2        0.67       -0.06      3.13 o 
  -3 -11   2       32.53       34.12     13.22 o 
  -2 -11   2        0.00       -2.74      3.20 o 
  -1 -11   2       12.97       43.83     12.17 o 
  -7 -10   2        7.91        7.52      2.99 o 
  -6 -10   2        8.41        3.19      2.52 o 
  -5 -10   2        1.27        5.80      2.90 o 
  -4 -10   2        0.18        2.95      3.04 o 
  -3 -10   2        0.20        1.61      2.77 o 
  -2 -10   2        0.95        1.39      2.82 o 
  -1 -10   2        2.35       -7.79      4.29 o 
   0 -10   2       13.85       19.19      7.09 o 
   1 -10   2        0.56       12.53      6.57 o 
  -7  -9   2       23.98       28.89      4.14 o 
  -6  -9   2        0.35        0.78      2.16 o 
  -5  -9   2       37.23       35.29      4.16 o 
  -4  -9   2       18.33       14.58      3.29 o 
  -3  -9   2       10.41        6.28      3.60 o 
  -2  -9   2        3.35        3.32      2.37 o 
  -1  -9   2        5.74        5.37      3.48 o 
   0  -9   2        0.36       -1.77      2.64 o 
   1  -9   2       14.97       14.10      5.96 o 
   2  -9   2        3.41       15.09      5.41 o 
  -8  -8   2        1.00        2.79      2.52 o 
  -7  -8   2        0.94       -0.39      2.57 o 
  -6  -8   2        2.45        2.75      2.07 o 
  -5  -8   2        6.15        6.47      2.31 o 
  -4  -8   2       34.11       30.93      3.65 o 
  -3  -8   2      108.39      101.81      8.36 o 
  -2  -8   2       30.28       39.36     10.57 o 
  -1  -8   2        0.21        0.39      2.53 o 
   0  -8   2       12.38       10.74      3.09 o 
   1  -8   2        0.04       -2.09      2.65 o 
   2  -8   2        0.51        2.83      2.84 o 
   3  -8   2        2.34        2.27      3.80 o 
  -8  -7   2        4.66        4.98      1.93 o 
  -7  -7   2        7.87        6.79      3.24 o 
  -6  -7   2        0.00        0.34      1.52 o 
  -5  -7   2      126.47      127.31      5.94 o 
  -4  -7   2        5.63        2.28      1.61 o 
  -3  -7   2        6.22        4.07      1.80 o 
  -2  -7   2        2.96       -0.41      2.35 o 
  -1  -7   2       79.31      101.28     11.18 o 
   0  -7   2        0.09       -2.53      1.67 o 
   1  -7   2        9.95       -0.75      2.99 o 
   2  -7   2        0.03        1.43      2.11 o 
   3  -7   2        1.10        2.90      2.30 o 
   4  -7   2        1.82        4.63      2.48 o 
  -9  -6   2       33.40       39.40      5.16 o 
  -8  -6   2        8.49        9.26      2.49 o 
  -7  -6   2        6.78        5.43      1.68 o 
  -6  -6   2        9.56        9.99      2.26 o 
  -5  -6   2       12.83       13.49      2.30 o 
  -4  -6   2        7.42        7.30      1.82 o 
  -3  -6   2      269.29      265.19      6.67 o 
  -2  -6   2       93.82      113.04      5.62 o 
  -1  -6   2      106.65      114.29      3.86 o 
   0  -6   2       39.60       56.88      7.38 o 
   1  -6   2        4.64        4.90      1.69 o 
   2  -6   2       18.85       12.29      2.36 o 
   3  -6   2      159.97      154.36      6.04 o 
   4  -6   2        0.32       -0.85      1.51 o 
   5  -6   2        5.14        6.55      2.58 o 
  -9  -5   2        0.01        3.47      2.77 o 
  -8  -5   2      101.41       87.79      8.06 o 
  -7  -5   2        0.68        0.60      1.40 o 
  -6  -5   2        1.80        1.01      1.20 o 
  -5  -5   2      162.65      144.50      5.49 o 
  -4  -5   2      159.57      151.54      4.52 o 
  -3  -5   2       31.23       35.79      2.88 o 
  -2  -5   2      294.04      306.41      7.89 o 
  -1  -5   2       96.67       96.82      4.44 o 
   0  -5   2      253.81      247.53      6.65 o 
   1  -5   2      131.51      122.03      4.14 o 
   2  -5   2        0.12       -2.25      1.22 o 
   3  -5   2       13.68       15.03      2.38 o 
   4  -5   2       57.17       56.93      4.23 o 
   5  -5   2        6.32        6.63      2.35 o 
   6  -5   2        0.03        2.34      2.15 o 
  -9  -4   2       20.36       20.30      6.35 o 
  -8  -4   2       34.90       28.20      3.50 o 
  -7  -4   2       18.34       20.56      2.75 o 
  -6  -4   2      396.87      382.90      8.25 o 
  -5  -4   2      437.14      431.47      7.46 o 
  -4  -4   2        0.24        2.28      1.05 o 
  -3  -4   2      291.73      297.66      4.21 o 
  -2  -4   2        2.73        1.93      0.82 o 
  -1  -4   2      518.46      519.05      9.37 o 
   0  -4   2      289.57      290.75      5.10 o 
   1  -4   2      124.56      120.34      3.56 o 
   2  -4   2       27.13       30.03      2.43 o 
   3  -4   2       13.07       16.39      2.37 o 
   4  -4   2        7.94        2.88      2.02 o 
   5  -4   2       74.53       64.39      4.91 o 
   6  -4   2        2.75        3.35      2.00 o 
  -9  -3   2        5.93        7.84      3.44 o 
  -8  -3   2        3.77        5.41      2.79 o 
  -7  -3   2        0.23       -0.03      1.47 o 
  -6  -3   2      142.01      143.09      5.52 o 
  -5  -3   2       17.97       18.28      2.02 o 
  -4  -3   2      161.29      192.34      4.02 o 
  -3  -3   2       73.13       75.54      2.25 o 
  -2  -3   2      738.67      674.23      7.54 o 
  -1  -3   2      468.81      470.12      7.41 o 
   0  -3   2       95.66       88.13      3.58 o 
   1  -3   2       14.35       14.31      1.68 o 
   2  -3   2       86.20       84.62      2.96 o 
   3  -3   2       16.95       21.89      2.37 o 
   4  -3   2       41.33       44.91      3.83 o 
   5  -3   2       87.73       80.13      4.69 o 
   6  -3   2       10.40        9.16      2.42 o 
   7  -3   2       28.04       24.78      3.61 o 
  -9  -2   2       19.68       23.15      6.27 o 
  -8  -2   2        2.01        1.87      2.01 o 
  -7  -2   2        0.92        1.19      1.48 o 
  -6  -2   2        9.08        6.72      1.74 o 
  -5  -2   2       14.08       15.16      1.92 o 
  -4  -2   2     1715.23     1674.32     15.86 o 
  -3  -2   2      339.86      320.58      4.71 o 
  -2  -2   2      132.50      139.52      2.61 o 
  -1  -2   2      442.82      441.07      5.42 o 
   0  -2   2      691.08      678.78      6.42 o 
   1  -2   2      770.36      736.31      8.06 o 
   2  -2   2      917.50      892.35     10.12 o 
   3  -2   2      240.31      248.63      5.71 o 
   4  -2   2        2.61        0.75      1.07 o 
   5  -2   2        0.09       -0.75      1.20 o 
   6  -2   2       45.13       49.67      4.31 o 
   7  -2   2       32.90       21.37      3.35 o 
  -8  -1   2        3.86        2.15      2.02 o 
  -7  -1   2       41.25       37.66      3.63 o 
  -6  -1   2       66.76       64.44      3.76 o 
  -5  -1   2       76.45       70.69      4.08 o 
  -4  -1   2      147.62      168.67      3.71 o 
  -3  -1   2       56.58       55.30      1.98 o 
  -2  -1   2     3510.95     3718.65     25.86 o 
  -1  -1   2      429.90      389.81      4.27 o 
   0  -1   2      358.92      271.44      7.30 o 
   1  -1   2       12.97       10.14      0.96 o 
   2  -1   2      163.00      149.76      3.12 o 
   3  -1   2       20.98       17.90      1.67 o 
   4  -1   2      995.61      965.58     12.28 o 
   5  -1   2       33.88       34.54      3.04 o 
   6  -1   2       10.49        5.74      2.04 o 
   7  -1   2        7.04        6.09      2.35 o 
   8  -1   2       13.28       22.06      3.27 o 
  -8   0   2        8.30       16.04      3.11 o 
  -7   0   2       47.10       54.48      7.18 o 
  -6   0   2       27.13       33.01      3.14 o 
  -5   0   2       19.91       18.58      2.23 o 
  -4   0   2      196.32      208.45      4.33 o 
  -3   0   2        3.42        2.68      0.74 o 
  -2   0   2      950.73     1030.80      9.13 o 
  -1   0   2      984.25      989.47      9.25 o 
   0   0   2     4586.59     4456.50     63.80 o 
   1   0   2        0.56        0.22      0.72 o 
   2   0   2     1136.71     1103.77     10.44 o 
   3   0   2       34.91       36.50      1.96 o 
   4   0   2        1.05        1.74      0.90 o 
   5   0   2       49.13       64.32      3.58 o 
   6   0   2       12.60       11.60      2.23 o 
   7   0   2       11.07        3.86      2.13 o 
   8   0   2       35.29       52.88      4.71 o 
  -8   1   2        0.10        0.13      1.93 o 
  -7   1   2        2.15        2.24      1.82 o 
  -6   1   2       47.51       44.02      3.71 o 
  -5   1   2      268.71      282.28      7.92 o 
  -4   1   2       17.46       17.69      1.99 o 
  -3   1   2     1182.11     1140.84     11.97 o 
  -2   1   2     1639.85     1620.58     14.35 o 
  -1   1   2       15.35       18.65      1.13 o 
   0   1   2     7260.12     6702.98     72.26 o 
   1   1   2     4197.64     4015.50     94.43 o 
   2   1   2        8.20       10.97      1.19 o 
   3   1   2      770.64      740.96      6.68 o 
   4   1   2     1188.85     1241.87     11.28 o 
   5   1   2      130.34      133.22      4.87 o 
   6   1   2      107.11      116.76      4.21 o 
   7   1   2       18.04       16.41      2.40 o 
   8   1   2        4.64       10.14      2.33 o 
  -7   2   2        0.23        0.48      1.89 o 
  -6   2   2        4.30        2.41      1.83 o 
  -5   2   2        0.03       -1.26      1.18 o 
  -4   2   2      195.10      188.62      5.17 o 
  -3   2   2     1300.90     1429.98     15.68 o 
  -2   2   2      530.45      510.20      6.43 o 
  -1   2   2        0.70        0.32      0.67 o 
   0   2   2      280.54      278.59      3.64 o 
   1   2   2     1922.08     1905.03     14.20 o 
   2   2   2    27227.61    25704.71    202.27 o 
   3   2   2      822.97      820.31      8.49 o 
   4   2   2      647.96      652.53      6.28 o 
   5   2   2       14.00       14.33      1.32 o 
   6   2   2      155.53      149.15      4.38 o 
   7   2   2       32.95       34.93      3.15 o 
   8   2   2       10.91       13.33      2.87 o 
   9   2   2        0.00       -0.11      3.90 o 
  -7   3   2        4.97        5.37      2.57 o 
  -6   3   2        0.18        0.31      1.43 o 
  -5   3   2        0.23        0.70      1.34 o 
  -4   3   2       90.38       88.18      4.21 o 
  -3   3   2        1.07        1.57      1.19 o 
  -2   3   2      426.59      435.61      7.31 o 
  -1   3   2       24.86       46.50      2.45 o 
   0   3   2     1598.57     1624.28     14.80 o 
   1   3   2      716.81      726.11      7.37 o 
   2   3   2     1234.63     1259.65      9.51 o 
   3   3   2      268.20      269.16      4.31 o 
   4   3   2     2141.47     2236.19     19.55 o 
   5   3   2       32.88       31.24      2.25 o 
   6   3   2       36.13       47.03      2.93 o 
   7   3   2        0.18       -0.43      1.11 o 
   8   3   2       19.89       17.46      3.43 o 
   9   3   2        4.38        3.01      1.97 o 
  -6   4   2        7.60        3.96      2.10 o 
  -5   4   2        3.26        3.96      1.89 o 
  -4   4   2       26.26       28.16      3.47 o 
  -3   4   2       50.97       52.83      4.49 o 
  -2   4   2       33.13       41.94      2.98 o 
  -1   4   2     1872.91     2227.14     19.37 o 
   0   4   2      982.21      948.48     10.45 o 
   1   4   2      253.28      264.51      4.54 o 
   2   4   2      293.51      313.23      4.24 o 
   3   4   2      299.07      303.80      3.41 o 
   4   4   2     3012.47     3081.21     22.18 o 
   5   4   2      495.28      501.75      6.38 o 
   6   4   2      106.54      107.92      3.90 o 
   7   4   2        0.11       -0.63      1.68 o 
   8   4   2       17.11       19.87      2.80 o 
   9   4   2       11.37       11.11      3.34 o 
  -6   5   2        6.16        7.43      2.59 o 
  -5   5   2       23.90       20.13      3.05 o 
  -4   5   2        0.89        1.30      1.30 o 
  -3   5   2       31.80       27.24      2.87 o 
  -2   5   2       36.72       34.13      2.54 o 
  -1   5   2      138.00      137.62      5.00 o 
   0   5   2      316.93      315.28      5.20 o 
   1   5   2     1715.33     1986.24     20.11 o 
   2   5   2      441.37      454.66      8.56 o 
   3   5   2       10.67       12.66      0.98 o 
   4   5   2      417.93      436.91      4.82 o 
   5   5   2      141.62      148.43      3.37 o 
   6   5   2     1036.27     1063.70     13.25 o 
   7   5   2       78.23       78.44      4.86 o 
   8   5   2        2.95        6.24      2.10 o 
   9   5   2       12.62       11.71      2.99 o 
  -5   6   2        0.08        1.60      2.55 o 
  -4   6   2        0.46        2.38      2.16 o 
  -3   6   2       14.13       17.45      3.34 o 
  -2   6   2       59.56       56.56      4.55 o 
  -1   6   2       10.11        7.63      2.03 o 
   0   6   2       15.43       20.47      3.33 o 
   1   6   2      139.05      170.55      4.74 o 
   2   6   2       20.08       20.10      1.75 o 
   3   6   2      111.80      135.94      4.47 o 
   4   6   2       83.07       82.44      3.96 o 
   5   6   2       48.51       42.83      3.28 o 
   6   6   2       39.73       42.04      3.76 o 
   7   6   2       12.21        7.78      2.39 o 
   8   6   2       50.28       44.63      3.66 o 
   9   6   2       13.55       11.08      2.90 o 
  -4   7   2        0.11       -0.03      2.86 o 
  -3   7   2       19.39       17.01      4.01 o 
  -2   7   2       11.14       19.31      4.41 o 
  -1   7   2       32.55       33.99      3.23 o 
   0   7   2       25.42       39.19      3.19 o 
   1   7   2        0.50        1.08      1.60 o 
   2   7   2       32.80       32.31      3.62 o 
   3   7   2      123.59      142.04      6.26 o 
   4   7   2       28.83       32.38      3.08 o 
   5   7   2       24.53       22.88      2.77 o 
   6   7   2      217.15      213.26      6.62 o 
   7   7   2        0.39       -0.37      1.45 o 
   8   7   2       14.63       17.11      3.21 o 
   9   7   2        2.81        2.77      2.18 o 
  -4   8   2        6.77        3.37      3.54 o 
  -3   8   2        6.26        4.63      4.83 o 
  -2   8   2       24.01       15.72      7.01 o 
  -1   8   2        1.09       -0.18      2.71 o 
   0   8   2      136.70       99.71      9.16 o 
   1   8   2        6.27        9.18      2.60 o 
   2   8   2        3.00        4.32      2.29 o 
   3   8   2        3.08        0.85      2.00 o 
   4   8   2       18.91       17.89      2.67 o 
   5   8   2       58.25       65.32      4.15 o 
   6   8   2       40.78       41.44      3.94 o 
   7   8   2        5.29        3.35      1.87 o 
   8   8   2       40.43       29.59      3.67 o 
  -2   9   2        4.94       15.95      6.55 o 
  -1   9   2       18.51       15.68      6.49 o 
   0   9   2       37.24       26.03      5.38 o 
   1   9   2        0.00        4.17      6.15 o 
   2   9   2       67.09       64.88      6.75 o 
   3   9   2       14.44       16.42      3.79 o 
   4   9   2       25.61       23.40      4.95 o 
   5   9   2        6.81        9.41      2.62 o 
   6   9   2        0.61       -2.58      3.10 o 
   7   9   2       82.98       85.00      5.87 o 
   8   9   2       58.84       53.45      5.05 o 
  -1  10   2        9.59        8.57      6.17 o 
   0  10   2       15.05       18.07      8.33 o 
   1  10   2       46.39       49.50     11.76 o 
   2  10   2        0.26        4.44      3.59 o 
   3  10   2        3.85        4.30      5.56 o 
   4  10   2        9.20        7.36      3.42 o 
   5  10   2       11.29        5.49      3.79 o 
   6  10   2       14.76        8.21      2.66 o 
   7  10   2        2.98        1.46      1.55 o 
   1  11   2       15.13        8.42      8.26 o 
   2  11   2        1.45        3.77      6.94 o 
   3  11   2        8.45        5.65      3.94 o 
   4  11   2       44.26       41.39     14.94 o 
   5  11   2        3.85        2.39      5.71 o 
   6  11   2       22.11       22.12      5.71 o 
  -5 -11   3        0.04        4.12      3.36 o 
  -4 -11   3       21.02       18.97      5.05 o 
  -3 -11   3        3.23       -1.19      5.04 o 
  -2 -11   3        0.11        6.50      9.19 o 
  -6 -10   3        0.83        0.49      2.68 o 
  -5 -10   3       16.56       18.74      5.14 o 
  -4 -10   3       12.44       14.93      4.02 o 
  -3 -10   3        4.54       11.57      4.32 o 
  -2 -10   3        1.35        7.45      4.34 o 
  -1 -10   3        1.46        0.34      5.59 o 
   0 -10   3        0.75        1.58      5.70 o 
   1 -10   3       29.51       27.52      9.02 o 
  -7  -9   3        0.01       -1.40      2.12 o 
  -6  -9   3        3.07        3.82      2.53 o 
  -5  -9   3       14.79        9.16      2.70 o 
  -4  -9   3        0.20        1.72      2.67 o 
  -3  -9   3      128.29      132.07      7.68 o 
  -2  -9   3        1.21        4.09      2.70 o 
  -1  -9   3        2.04        0.09      2.21 o 
   0  -9   3       15.11       10.42      3.98 o 
   1  -9   3        0.16        4.07      4.18 o 
   2  -9   3       18.78       29.76      7.63 o 
  -8  -8   3        0.38       -0.72      1.78 o 
  -7  -8   3        6.70        4.95      2.50 o 
  -6  -8   3        0.73        4.57      2.21 o 
  -5  -8   3        5.12        2.75      2.13 o 
  -4  -8   3        0.87       -0.38      1.93 o 
  -3  -8   3       18.84       18.03      3.46 o 
  -2  -8   3       19.35       22.85      3.72 o 
  -1  -8   3      178.33      189.65     10.12 o 
   0  -8   3       38.67       35.65      5.50 o 
   1  -8   3        6.51        9.01      3.85 o 
   2  -8   3        1.57        4.01      2.91 o 
   3  -8   3        4.57        8.71      3.65 o 
  -8  -7   3        0.00       -0.32      2.12 o 
  -7  -7   3        3.94        6.53      2.47 o 
  -6  -7   3        0.05       -0.03      1.69 o 
  -5  -7   3       12.01        7.44      3.20 o 
  -4  -7   3       13.16        7.95      2.10 o 
  -3  -7   3        1.30        3.99      1.99 o 
  -2  -7   3       12.27        8.83      3.43 o 
  -1  -7   3        2.15       10.70      6.43 o 
   0  -7   3       92.09       99.75      7.86 o 
   1  -7   3        9.42       11.96      2.81 o 
   2  -7   3       23.46       25.40      4.67 o 
   3  -7   3       39.97       43.01      4.98 o 
   4  -7   3        4.17        5.36      4.31 o 
  -8  -6   3        2.95        3.65      2.78 o 
  -7  -6   3        5.65        5.72      2.01 o 
  -6  -6   3       23.32       21.79      3.43 o 
  -5  -6   3      177.19      183.11      6.27 o 
  -4  -6   3       14.95       14.28      2.28 o 
  -3  -6   3       47.19       43.58      3.46 o 
  -2  -6   3        6.67        7.15      2.39 o 
  -1  -6   3       12.92        6.20      2.65 o 
   0  -6   3       26.36       23.72      4.25 o 
   1  -6   3      390.32      388.49      7.69 o 
   2  -6   3       59.88       65.76      4.53 o 
   3  -6   3        0.23        1.31      1.94 o 
   4  -6   3        0.00        0.25      1.75 o 
   5  -6   3       25.93       25.77      3.78 o 
  -9  -5   3        0.42        3.75      2.61 o 
  -8  -5   3       10.91        5.30      2.52 o 
  -7  -5   3       43.41       44.18      4.63 o 
  -6  -5   3        0.34        1.92      2.44 o 
  -5  -5   3        0.73        3.29      1.89 o 
  -4  -5   3        9.37       19.51      4.58 o 
  -3  -5   3      488.13      472.59      8.69 o 
  -2  -5   3       53.56       49.11      3.10 o 
  -1  -5   3       18.31       19.32      1.89 o 
   0  -5   3       76.13       74.75      3.38 o 
   1  -5   3      171.24      161.83      4.64 o 
   2  -5   3       14.88       15.02      2.45 o 
   3  -5   3      110.63      117.37      5.75 o 
   4  -5   3       45.80       50.14      4.01 o 
   5  -5   3        0.02       -0.41      1.71 o 
   6  -5   3        0.00        2.34      2.29 o 
  -9  -4   3        0.09        3.40      5.92 o 
  -8  -4   3       63.06       66.06      5.05 o 
  -7  -4   3        0.32       -0.45      2.06 o 
  -6  -4   3       74.01       77.71      4.39 o 
  -5  -4   3       12.90       12.51      1.88 o 
  -4  -4   3      241.18      238.12      4.96 o 
  -3  -4   3      318.68      297.58      5.48 o 
  -2  -4   3        2.00        2.64      1.00 o 
  -1  -4   3      747.09      686.79     11.08 o 
   0  -4   3      153.88      159.17      3.36 o 
   1  -4   3       68.34       90.86      3.28 o 
   2  -4   3       47.45       53.16      3.65 o 
   3  -4   3       26.62       20.54      2.78 o 
   4  -4   3      189.87      194.93      7.00 o 
   5  -4   3        0.51        1.15      1.70 o 
   6  -4   3        4.40        4.18      2.14 o 
  -9  -3   3        5.03        6.56      3.59 o 
  -8  -3   3        0.98       -0.55      2.60 o 
  -7  -3   3        0.08        1.40      1.97 o 
  -6  -3   3       95.70       90.03      4.28 o 
  -5  -3   3       71.21       71.83      3.48 o 
  -4  -3   3      278.91      266.54      5.30 o 
  -3  -3   3      221.52      220.79      3.95 o 
  -2  -3   3     3187.10     3038.27     22.21 o 
  -1  -3   3      546.30      547.66      7.13 o 
   0  -3   3     1099.81     1046.79      9.80 o 
   1  -3   3      372.64      397.71      6.02 o 
   2  -3   3       58.43       60.47      2.76 o 
   3  -3   3       38.74       34.97      2.92 o 
   4  -3   3        1.58        0.37      1.69 o 
   5  -3   3       39.08       31.29      3.41 o 
   6  -3   3        8.99        5.74      2.13 o 
   7  -3   3        1.61        3.70      2.39 o 
  -8  -2   3        9.47        7.50      2.41 o 
  -7  -2   3        0.03       -0.55      1.47 o 
  -6  -2   3        0.71        0.36      1.10 o 
  -5  -2   3      119.10      122.44      6.10 o 
  -4  -2   3      179.96      200.18      4.30 o 
  -3  -2   3      210.18      223.05      3.66 o 
  -2  -2   3      114.82      113.46      2.47 o 
  -1  -2   3     1006.20      980.61      8.71 o 
   0  -2   3      402.73      375.24      5.76 o 
   1  -2   3     3561.19     3553.71     28.89 o 
   2  -2   3      574.04      523.51      7.15 o 
   3  -2   3        9.86       13.76      1.66 o 
   4  -2   3       14.52       15.93      1.96 o 
   5  -2   3       15.58       14.03      3.26 o 
   6  -2   3       79.29       82.09      5.36 o 
   7  -2   3       16.32       14.74      2.85 o 
  -8  -1   3       34.81       37.25      7.17 o 
  -7  -1   3        6.56        4.34      2.13 o 
  -6  -1   3        0.32        1.44      1.04 o 
  -5  -1   3      118.72      126.60      4.16 o 
  -4  -1   3       22.78       21.76      2.26 o 
  -3  -1   3     1266.21     1354.36     13.02 o 
  -2  -1   3     7981.93     7942.38     57.21 o 
  -1  -1   3      247.39      253.42      3.78 o 
   0  -1   3      997.84     1007.08     29.11 o 
   1  -1   3     5278.15     4820.96     37.16 o 
   2  -1   3      261.03      241.80      4.12 o 
   3  -1   3       29.06       35.30      2.26 o 
   4  -1   3       33.72       34.15      2.59 o 
   5  -1   3      147.15      142.98      5.52 o 
   6  -1   3        1.24        3.01      1.74 o 
   7  -1   3        0.83       -0.08      1.70 o 
   8  -1   3        9.45        5.92      2.50 o 
  -8   0   3        2.05        2.64      2.89 o 
  -7   0   3        8.40       10.17      3.81 o 
  -6   0   3        2.09        2.11      1.36 o 
  -5   0   3        4.55        3.15      1.37 o 
  -4   0   3      276.86      275.42      5.07 o 
  -3   0   3      128.07      136.03      3.10 o 
  -2   0   3      136.32      150.05      2.78 o 
  -1   0   3      220.85      228.22      3.13 o 
   0   0   3        0.40       -0.04      0.47 o 
   1   0   3     3337.36     2995.36     29.48 o 
   2   0   3     1466.99     1393.25     12.63 o 
   3   0   3       42.45       41.13      2.01 o 
   4   0   3       68.28       68.85      2.71 o 
   5   0   3      106.42      109.16      3.97 o 
   6   0   3        5.55        3.28      2.39 o 
   7   0   3        0.83        0.77      2.34 o 
   8   0   3       33.36       30.84      3.74 o 
  -8   1   3        4.46        3.33      2.27 o 
  -7   1   3        9.96        9.95      2.98 o 
  -6   1   3        5.96        8.62      2.06 o 
  -5   1   3      370.92      400.32      7.68 o 
  -4   1   3        2.23        1.55      0.88 o 
  -3   1   3       99.04       95.51      2.78 o 
  -2   1   3      187.67      165.54      3.10 o 
  -1   1   3       42.88       49.67      1.53 o 
   0   1   3     2866.05     2912.87     27.43 o 
   1   1   3      521.20      442.45      6.03 o 
   2   1   3      604.88      567.42      9.17 o 
   3   1   3      427.61      395.73      6.56 o 
   4   1   3       14.64       18.40      1.33 o 
   5   1   3        0.05       -1.04      0.86 o 
   6   1   3       21.47       22.06      2.41 o 
   7   1   3       12.85       17.62      3.68 o 
   8   1   3        0.85        1.76      1.68 o 
  -7   2   3        0.04        0.62      1.77 o 
  -6   2   3        0.08       -0.67      1.51 o 
  -5   2   3      132.76      126.38      4.64 o 
  -4   2   3       14.93       13.32      1.92 o 
  -3   2   3      684.02      665.80      9.54 o 
  -2   2   3      850.72      872.97      8.78 o 
  -1   2   3       11.58       10.85      0.99 o 
   0   2   3      395.34      366.68      4.27 o 
   1   2   3      155.79      142.31      1.76 o 
   2   2   3       35.82       34.99      1.92 o 
   3   2   3       32.58       31.77      1.61 o 
   4   2   3       38.43       36.54      2.25 o 
   5   2   3        8.21        7.76      1.42 o 
   6   2   3      102.00      104.56      4.27 o 
   7   2   3       28.16       30.59      2.93 o 
   8   2   3        0.05        0.45      1.85 o 
   9   2   3        0.40        2.58      2.01 o 
  -7   3   3        2.87        4.74      2.22 o 
  -6   3   3        9.84        8.95      2.17 o 
  -5   3   3        2.56        0.95      1.49 o 
  -4   3   3      263.43      240.10      6.51 o 
  -3   3   3      300.21      325.50      6.15 o 
  -2   3   3        0.74       -0.30      0.69 o 
  -1   3   3      459.65      452.99      5.74 o 
   0   3   3     1364.94     1301.39     12.87 o 
   1   3   3       14.52       14.48      1.10 o 
   2   3   3       33.32       29.42      1.19 o 
   3   3   3       44.62       48.84      1.81 o 
   4   3   3        0.51        2.06      0.93 o 
   5   3   3       81.22       90.07      2.12 o 
   6   3   3       19.44       22.58      2.07 o 
   7   3   3       16.10       17.10      2.31 o 
   8   3   3       11.13        3.95      3.13 o 
   9   3   3        0.92       -0.11      1.75 o 
  -6   4   3        2.14        3.81      1.98 o 
  -5   4   3       62.23       66.48      4.90 o 
  -4   4   3       37.52       42.58      3.42 o 
  -3   4   3        0.96        1.86      1.00 o 
  -2   4   3        3.89        3.81      1.08 o 
  -1   4   3      925.65      957.91     10.84 o 
   0   4   3       49.99       58.32      2.20 o 
   1   4   3      159.80      150.66      3.10 o 
   2   4   3        2.79        1.52      0.62 o 
   3   4   3       79.88       74.45      2.41 o 
   4   4   3      353.63      352.08      5.72 o 
   5   4   3       42.39       46.09      2.60 o 
   6   4   3      164.86      170.17      4.18 o 
   7   4   3       45.47       43.89      3.25 o 
   8   4   3       11.48        9.73      2.31 o 
   9   4   3       12.74       11.80      3.62 o 
  -6   5   3        0.15        2.83      2.32 o 
  -5   5   3       34.13       25.63      3.36 o 
  -4   5   3       69.98       65.30      4.64 o 
  -3   5   3       13.97       10.10      2.08 o 
  -2   5   3      122.47      125.78      3.85 o 
  -1   5   3       23.60       18.61      2.31 o 
   0   5   3      249.70      254.57      4.93 o 
   1   5   3      765.19      823.47      9.61 o 
   2   5   3      238.30      271.29      4.52 o 
   3   5   3      194.05      200.68      3.03 o 
   4   5   3      545.45      557.66      6.02 o 
   5   5   3       49.64       49.89      1.85 o 
   6   5   3        9.96       14.32      1.80 o 
   7   5   3       64.19       63.33      6.19 o 
   8   5   3       82.77       75.44      4.91 o 
   9   5   3        0.00        2.52      2.02 o 
  -5   6   3       13.22       13.07      4.54 o 
  -4   6   3        6.56        4.13      1.99 o 
  -3   6   3        0.38        1.44      1.92 o 
  -2   6   3       44.50       35.45      4.17 o 
  -1   6   3      118.06      109.68      5.84 o 
   0   6   3      220.42      230.63      5.85 o 
   1   6   3      138.75      138.26      3.86 o 
   2   6   3       10.47       13.24      1.53 o 
   3   6   3      354.90      382.56      5.46 o 
   4   6   3        8.09       11.40      1.57 o 
   5   6   3      114.51      120.41      4.48 o 
   6   6   3      257.79      256.42      7.72 o 
   7   6   3       67.57       68.06      4.63 o 
   8   6   3        0.04        0.81      1.42 o 
   9   6   3        0.34        1.77      2.13 o 
  -4   7   3        3.11        3.06      3.07 o 
  -3   7   3       32.06       22.97      5.03 o 
  -2   7   3       55.33       42.61      5.29 o 
  -1   7   3        2.25        1.79      1.66 o 
   0   7   3       49.64       64.58      5.88 o 
   1   7   3       14.08       12.99      2.78 o 
   2   7   3       26.03       24.25      3.19 o 
   3   7   3      155.64      160.67      6.00 o 
   4   7   3        0.57        2.09      1.40 o 
   5   7   3        5.12        4.48      1.65 o 
   6   7   3       94.30       86.08      4.55 o 
   7   7   3        1.38        1.10      1.84 o 
   8   7   3        1.73        0.76      1.83 o 
   9   7   3        2.66        2.79      2.45 o 
  -4   8   3       12.16        6.87      4.08 o 
  -3   8   3       14.16       14.33      4.50 o 
  -2   8   3        1.16        1.39      2.78 o 
  -1   8   3       54.25       47.91      5.98 o 
   0   8   3      412.70      354.58     11.99 o 
   1   8   3       58.71       47.73      5.36 o 
   2   8   3       21.23       21.64      3.48 o 
   3   8   3      130.04      113.33      6.17 o 
   4   8   3       69.23       69.19      6.40 o 
   5   8   3       84.55       93.04      4.86 o 
   6   8   3        3.26        1.17      2.09 o 
   7   8   3       34.64       27.57      3.45 o 
   8   8   3       99.29       97.47      5.85 o 
  -2   9   3        0.83        7.86      5.34 o 
  -1   9   3        0.83        9.43      5.69 o 
   0   9   3        4.09       -1.13      2.78 o 
   1   9   3      111.98      114.31     10.13 o 
   2   9   3       72.58       63.85      8.49 o 
   3   9   3       18.77       16.24      3.70 o 
   4   9   3        1.34        0.68      2.17 o 
   5   9   3        6.48        2.65      1.80 o 
   6   9   3        9.82       12.41      3.14 o 
   7   9   3        0.56        2.55      1.90 o 
   8   9   3        0.01        0.53      1.83 o 
  -1  10   3        1.82        4.06      5.67 o 
   0  10   3       15.03       29.07      9.11 o 
   1  10   3        0.21        4.93      3.44 o 
   2  10   3       49.33       32.38      8.06 o 
   3  10   3        2.16       19.43      9.57 o 
   4  10   3       32.44       37.07      6.24 o 
   5  10   3       21.11        6.75      5.99 o 
   6  10   3       18.18       17.34      3.70 o 
   7  10   3       17.92       15.42      3.45 o 
   1  11   3        4.89        3.00      6.30 o 
   2  11   3        4.22       -1.49      8.91 o 
   3  11   3        1.48       -1.34      3.33 o 
   4  11   3       33.91       30.55      6.52 o 
   5  11   3       27.79       32.73      6.38 o 
   6  11   3       10.64       14.65      4.64 o 
  -4 -11   4        5.71        8.58      6.32 o 
  -3 -11   4        9.35       11.59      4.60 o 
  -2 -11   4       24.59       20.70      7.95 o 
  -6 -10   4       40.77       37.83      5.03 o 
  -5 -10   4      118.52      107.99      8.35 o 
  -4 -10   4       16.10       16.32      4.21 o 
  -3 -10   4       10.84       17.53      4.38 o 
  -2 -10   4        4.46       10.58      6.41 o 
  -1 -10   4        0.08        8.07      5.98 o 
   0 -10   4       18.91       25.42      8.21 o 
  -7  -9   4       23.83       25.25      4.30 o 
  -6  -9   4        7.34        8.26      2.92 o 
  -5  -9   4        0.33        0.80      2.12 o 
  -4  -9   4       31.64       31.63      4.65 o 
  -3  -9   4      338.58      332.23     11.63 o 
  -2  -9   4       46.89       46.62      5.38 o 
  -1  -9   4       28.70       27.13      4.38 o 
   0  -9   4       23.93       25.92      5.20 o 
   1  -9   4        1.83        2.73      3.28 o 
   2  -9   4       31.85       38.56      9.17 o 
  -8  -8   4        1.21        1.11      2.00 o 
  -7  -8   4        3.97        0.63      2.06 o 
  -6  -8   4        0.28       -0.18      2.18 o 
  -5  -8   4        0.18        2.55      2.09 o 
  -4  -8   4        0.05       -0.74      1.65 o 
  -3  -8   4        9.92       10.06      3.03 o 
  -2  -8   4       38.35       44.50      5.63 o 
  -1  -8   4        2.92        4.38      2.79 o 
   0  -8   4        0.17       -1.72      3.06 o 
   1  -8   4        4.56        6.57      4.60 o 
   2  -8   4       41.99       40.55      6.03 o 
   3  -8   4        0.78        5.55      3.60 o 
  -8  -7   4        0.44       -0.02      2.39 o 
  -7  -7   4        0.02       -0.33      1.52 o 
  -6  -7   4       34.97       32.54      4.35 o 
  -5  -7   4      199.43      197.86      6.97 o 
  -4  -7   4       20.95       16.17      2.65 o 
  -3  -7   4        0.06       -2.05      1.43 o 
  -2  -7   4      183.78      185.78      7.72 o 
  -1  -7   4     1176.96     1160.09     23.84 o 
   0  -7   4       82.98       83.62      6.20 o 
   1  -7   4       62.80       69.93      7.00 o 
   2  -7   4        0.06        0.72      2.29 o 
   3  -7   4        6.99        4.31      2.59 o 
   4  -7   4       10.81       12.29      3.41 o 
  -8  -6   4        5.67        1.84      2.96 o 
  -7  -6   4        2.78       -0.09      2.81 o 
  -6  -6   4       59.25       56.36      5.06 o 
  -5  -6   4       18.36       15.64      2.68 o 
  -4  -6   4       26.09       21.32      2.92 o 
  -3  -6   4        4.00        6.59      1.80 o 
  -2  -6   4      164.96      167.37     11.79 o 
  -1  -6   4      665.75      639.47     13.08 o 
   0  -6   4       62.84       69.54      6.24 o 
   1  -6   4      527.06      513.43     10.12 o 
   2  -6   4       51.40       49.79      4.12 o 
   3  -6   4       49.37       55.54      4.54 o 
   4  -6   4        0.21        2.00      1.96 o 
   5  -6   4        6.71        6.19      2.44 o 
  -8  -5   4       34.83       35.18      4.71 o 
  -7  -5   4       12.68       13.27      2.94 o 
  -6  -5   4       48.43       50.98      4.34 o 
  -5  -5   4      257.85      243.91      7.83 o 
  -4  -5   4        1.19        0.51      1.25 o 
  -3  -5   4      274.34      279.24      7.65 o 
  -2  -5   4       89.18       94.97      3.79 o 
  -1  -5   4     1290.58     1269.89     13.67 o 
   0  -5   4        0.00        0.15      1.21 o 
   1  -5   4        5.27        6.36      1.52 o 
   2  -5   4       30.82       29.43      3.17 o 
   3  -5   4      338.08      339.51      8.55 o 
   4  -5   4       41.67       36.06      3.50 o 
   5  -5   4        2.41        1.42      2.32 o 
   6  -5   4        0.00        0.93      2.23 o 
  -9  -4   4       10.37        8.59      3.23 o 
  -8  -4   4       14.12       10.20      4.47 o 
  -7  -4   4       12.44        8.51      2.32 o 
  -6  -4   4       29.39       32.26      3.27 o 
  -5  -4   4      195.52      202.14      4.71 o 
  -4  -4   4      203.74      193.59      4.60 o 
  -3  -4   4        2.03        1.99      0.88 o 
  -2  -4   4      177.40      190.80      4.50 o 
  -1  -4   4      784.68      762.81      7.88 o 
   0  -4   4        5.74        3.67      1.00 o 
   1  -4   4      232.92      229.81      4.52 o 
   2  -4   4       87.15       84.41      4.07 o 
   3  -4   4       37.01       33.19      3.23 o 
   4  -4   4      128.74      127.91      5.24 o 
   5  -4   4      152.75      153.97      6.30 o 
   6  -4   4        9.15        9.76      2.64 o 
  -8  -3   4        0.29        0.38      1.91 o 
  -7  -3   4        9.76        9.01      2.25 o 
  -6  -3   4       34.94       28.56      2.82 o 
  -5  -3   4        0.00        1.37      1.16 o 
  -4  -3   4      622.17      634.22      8.16 o 
  -3  -3   4        0.15        0.43      0.81 o 
  -2  -3   4      113.60      116.71      2.52 o 
  -1  -3   4      379.44      396.16      4.73 o 
   0  -3   4       80.20       85.40      2.32 o 
   1  -3   4      152.49      155.02      3.37 o 
   2  -3   4       71.99       73.55      3.09 o 
   3  -3   4        0.89        2.39      1.37 o 
   4  -3   4        2.31        1.16      1.64 o 
   5  -3   4      298.53      296.12      9.23 o 
   6  -3   4      101.93      103.88      6.34 o 
   7  -3   4        4.73        2.86      2.22 o 
  -8  -2   4        3.13        6.09      2.43 o 
  -7  -2   4        0.36       -0.46      1.52 o 
  -6  -2   4        1.34        3.54      1.38 o 
  -5  -2   4        8.41        3.15      1.41 o 
  -4  -2   4      511.33      509.71      8.56 o 
  -3  -2   4      450.21      452.27      5.71 o 
  -2  -2   4      271.24      247.94      3.90 o 
  -1  -2   4      518.27      494.80      5.50 o 
   0  -2   4     2887.90     2745.37     62.75 o 
   1  -2   4        0.08        0.55      0.71 o 
   2  -2   4       16.98       13.67      1.40 o 
   3  -2   4      145.34      146.39      3.96 o 
   4  -2   4       91.60       80.31      4.18 o 
   5  -2   4       77.85       81.20      4.53 o 
   6  -2   4       26.24       28.09      3.39 o 
   7  -2   4      166.69      156.38      7.17 o 
  -8  -1   4        5.81        4.13      2.34 o 
  -7  -1   4        1.25       -1.06      1.68 o 
  -6  -1   4       24.22       29.71      3.40 o 
  -5  -1   4        2.96        2.38      1.26 o 
  -4  -1   4      416.49      389.69      6.46 o 
  -3  -1   4      361.58      389.63      5.81 o 
  -2  -1   4     1932.40     1866.68     15.82 o 
  -1  -1   4      677.37      593.91      8.52 o 
   0  -1   4     7392.23     7041.67     92.86 o 
   1  -1   4       18.58       20.49      1.42 o 
   2  -1   4       26.54       29.03      1.71 o 
   3  -1   4      326.10      323.32      5.59 o 
   4  -1   4      466.72      451.82      7.53 o 
   5  -1   4       93.79       92.92      4.24 o 
   6  -1   4      101.45       96.61      5.19 o 
   7  -1   4       31.48       30.70      4.40 o 
   8  -1   4        8.64        5.92      2.44 o 
  -8   0   4        0.13       -2.05      1.96 o 
  -7   0   4       41.37       29.39      4.95 o 
  -6   0   4       22.55       19.41      2.70 o 
  -5   0   4        0.02        0.36      0.89 o 
  -4   0   4       51.50       53.16      2.91 o 
  -3   0   4       53.51       61.96      2.26 o 
  -2   0   4       31.14       36.54      1.87 o 
  -1   0   4      457.49      437.61      5.45 o 
   0   0   4     1173.29     1235.44     11.17 o 
   1   0   4     4776.74     4453.43     51.69 o 
   2   0   4      634.57      654.59      7.43 o 
   3   0   4      107.93      108.69      4.42 o 
   4   0   4        1.26        1.37      0.82 o 
   5   0   4      172.50      171.30      4.44 o 
   6   0   4        2.45        4.10      1.50 o 
   7   0   4        5.07        6.99      2.26 o 
   8   0   4        9.33        9.09      2.65 o 
  -8   1   4        1.91        2.05      2.38 o 
  -7   1   4       17.95       24.84      3.24 o 
  -6   1   4        3.17        2.28      1.60 o 
  -5   1   4       38.76       43.61      3.17 o 
  -4   1   4        1.41        1.06      0.87 o 
  -3   1   4      344.29      349.04      5.44 o 
  -2   1   4      364.52      354.96      4.45 o 
  -1   1   4        3.53        2.25      0.71 o 
   0   1   4     2461.76     2341.02     23.17 o 
   1   1   4      436.90      430.37      8.84 o 
   2   1   4     6601.73     6406.61     62.00 o 
   3   1   4        0.48       -0.42      0.64 o 
   4   1   4       23.64       26.69      1.45 o 
   5   1   4      475.06      499.02      7.38 o 
   6   1   4        8.86        4.15      1.38 o 
   7   1   4        0.57        2.20      1.30 o 
   8   1   4        2.13        0.65      1.41 o 
  -7   2   4        0.01       -0.65      1.80 o 
  -6   2   4        1.16       -0.49      1.55 o 
  -5   2   4       39.65       41.69      3.14 o 
  -4   2   4       84.30       92.85      4.99 o 
  -3   2   4       15.11       11.96      1.58 o 
  -2   2   4      124.61      141.92      3.34 o 
  -1   2   4     1021.22      934.82      8.43 o 
   0   2   4      847.25      805.46      8.82 o 
   1   2   4      591.56      546.56      4.70 o 
   2   2   4      109.00      112.70      5.16 o 
   3   2   4       90.25       89.13      2.88 o 
   4   2   4      102.35       96.55      3.69 o 
   5   2   4        0.00        0.30      0.64 o 
   6   2   4        7.75        3.66      1.39 o 
   7   2   4        3.14        0.74      1.30 o 
   8   2   4        3.11       -0.08      1.48 o 
   9   2   4        0.36       -0.03      1.93 o 
  -7   3   4        0.12        1.56      1.76 o 
  -6   3   4        0.29        2.81      2.34 o 
  -5   3   4       30.60       27.13      2.90 o 
  -4   3   4        1.00       -1.30      1.54 o 
  -3   3   4       73.25       81.19      4.81 o 
  -2   3   4       21.44       18.56      1.66 o 
  -1   3   4      954.66      916.04     13.88 o 
   0   3   4        1.47        2.82      0.64 o 
   1   3   4       15.60       15.31      1.45 o 
   2   3   4     2720.40     2614.09     24.50 o 
   3   3   4       21.29       22.33      1.32 o 
   4   3   4      203.41      205.02      3.90 o 
   5   3   4      115.77      120.80      3.53 o 
   6   3   4        0.03        0.19      1.10 o 
   7   3   4        2.26        3.16      1.41 o 
   8   3   4        0.16        2.01      1.52 o 
   9   3   4        1.78        2.57      1.80 o 
  -6   4   4       48.43       58.25      4.63 o 
  -5   4   4        9.05        7.02      1.92 o 
  -4   4   4      131.37      142.15      4.96 o 
  -3   4   4       17.11       17.88      2.14 o 
  -2   4   4       64.08       73.41      2.95 o 
  -1   4   4      474.24      537.18      8.04 o 
   0   4   4       51.56       57.58      2.34 o 
   1   4   4        4.83        7.66      0.99 o 
   2   4   4       27.57       28.68      1.26 o 
   3   4   4      123.29      125.57      3.71 o 
   4   4   4        5.64        9.19      1.17 o 
   5   4   4        0.05        1.62      0.88 o 
   6   4   4        0.03        0.95      0.71 o 
   7   4   4       16.41       11.98      1.90 o 
   8   4   4       26.54       21.35      2.66 o 
   9   4   4        1.56        2.51      3.50 o 
  -6   5   4        5.53        7.20      4.35 o 
  -5   5   4       17.46       16.11      3.38 o 
  -4   5   4       61.42       64.51      4.92 o 
  -3   5   4       49.45       43.27      3.28 o 
  -2   5   4       74.38       74.21      3.36 o 
  -1   5   4       38.59       38.14      2.21 o 
   0   5   4       79.22       82.35      2.92 o 
   1   5   4       36.52       28.39      1.86 o 
   2   5   4      263.21      264.82      4.47 o 
   3   5   4      256.28      254.60      3.77 o 
   4   5   4        0.94        1.04      0.67 o 
   5   5   4       50.21       52.97      2.82 o 
   6   5   4        5.00        4.29      0.94 o 
   7   5   4       21.81       22.86      2.57 o 
   8   5   4        1.52        3.56      1.87 o 
   9   5   4        0.27        0.62      2.16 o 
  -5   6   4        0.17        2.93      3.02 o 
  -4   6   4       47.59       33.55      5.12 o 
  -3   6   4        1.44        0.01      1.49 o 
  -2   6   4       15.82       15.21      2.63 o 
  -1   6   4       16.28       17.20      2.17 o 
   0   6   4       40.46       44.20      2.55 o 
   1   6   4       27.50       33.20      2.64 o 
   2   6   4       10.23       16.18      1.67 o 
   3   6   4      263.18      270.41      4.54 o 
   4   6   4       52.36       49.26      1.87 o 
   5   6   4       91.84       89.71      5.29 o 
   6   6   4      118.86      116.07      4.96 o 
   7   6   4        4.68        1.80      1.65 o 
   8   6   4        0.28        0.78      1.28 o 
   9   6   4        8.76        6.25      2.37 o 
  -4   7   4        6.74        5.42      4.54 o 
  -3   7   4       55.62       60.99      7.37 o 
  -2   7   4      223.98      193.53     18.13 o 
  -1   7   4        0.51        3.68      1.95 o 
   0   7   4        8.38       12.28      2.96 o 
   1   7   4       39.93       52.81      4.63 o 
   2   7   4        1.62        0.83      1.85 o 
   3   7   4      103.25      101.76      4.22 o 
   4   7   4       72.11       67.85      3.21 o 
   5   7   4        6.96        4.44      1.68 o 
   6   7   4       31.98       29.34      3.69 o 
   7   7   4        3.88        1.75      2.43 o 
   8   7   4       24.66       24.30      4.38 o 
   9   7   4        0.39        3.93      3.02 o 
  -3   8   4       15.90       13.46      4.24 o 
  -2   8   4        5.40       10.53      3.80 o 
  -1   8   4        0.52        1.36      2.01 o 
   0   8   4       91.30       61.81      8.45 o 
   1   8   4       30.74       27.86      7.29 o 
   2   8   4      165.27      169.12      7.85 o 
   3   8   4        2.98        3.19      1.89 o 
   4   8   4        4.24        2.83      3.66 o 
   5   8   4        5.47        8.65      4.50 o 
   6   8   4        0.56        0.31      1.51 o 
   7   8   4       34.74       41.86      5.30 o 
   8   8   4       33.63       27.66      3.58 o 
  -2   9   4       17.15       31.69      8.55 o 
  -1   9   4        1.45       -2.28      3.98 o 
   0   9   4       30.97       15.20      4.73 o 
   1   9   4        0.12        0.00      2.37 o 
   2   9   4      120.04      102.49     15.22 o 
   3   9   4        7.58        0.82      2.48 o 
   4   9   4       11.07        8.03      2.76 o 
   5   9   4        0.55        2.28      3.15 o 
   6   9   4       32.49       31.81      3.57 o 
   7   9   4        0.32        0.56      1.76 o 
   8   9   4       13.11        8.74      2.71 o 
  -1  10   4        1.54        9.15      6.32 o 
   0  10   4        1.05        6.55      5.86 o 
   1  10   4       31.56       23.62      5.65 o 
   2  10   4       12.32        4.38      3.33 o 
   3  10   4       42.72       35.51      6.37 o 
   4  10   4       11.26       19.03      4.68 o 
   5  10   4        4.70       18.43      9.34 o 
   6  10   4        1.94        2.10      1.94 o 
   7  10   4        4.18        2.39      2.44 o 
   0  11   4        0.00       -3.59      5.03 o 
   1  11   4        0.03       -1.30      6.89 o 
   2  11   4        0.00        1.51      4.62 o 
   3  11   4        2.71        1.66      3.41 o 
   4  11   4       48.10       31.76      6.60 o 
   5  11   4        1.45        1.90      3.22 o 
   6  11   4        3.21        7.34      7.21 o 
  -6 -10   5       44.90       42.52      5.36 o 
  -5 -10   5      131.68      132.72     12.13 o 
  -4 -10   5        4.94        3.38      5.75 o 
  -3 -10   5       56.96       60.87      6.44 o 
  -2 -10   5       23.44       25.29      8.18 o 
  -1 -10   5        0.27        3.73      4.24 o 
   0 -10   5       60.33       76.25     11.40 o 
  -7  -9   5       41.88       44.54      5.17 o 
  -6  -9   5        0.15        0.01      2.37 o 
  -5  -9   5        7.33       10.44      3.03 o 
  -4  -9   5       10.46       14.05      5.83 o 
  -3  -9   5        3.54        2.15      2.69 o 
  -2  -9   5       78.62       80.23      6.78 o 
  -1  -9   5        2.18        4.32      4.50 o 
   0  -9   5        5.52        2.86      5.51 o 
   1  -9   5       38.50       47.04      8.64 o 
   2  -9   5        4.57        5.86      3.49 o 
  -7  -8   5        0.93        2.31      2.38 o 
  -6  -8   5        0.59       -1.80      1.92 o 
  -5  -8   5       37.23       37.08      4.28 o 
  -4  -8   5       65.12       57.19      4.93 o 
  -3  -8   5      428.07      449.36     12.45 o 
  -2  -8   5       27.89       24.46      4.93 o 
  -1  -8   5       43.92       48.86      5.15 o 
   0  -8   5      211.39      205.39     15.62 o 
   1  -8   5        0.09        4.15      3.11 o 
   2  -8   5       19.30       38.67      6.04 o 
   3  -8   5      109.90      122.60     10.54 o 
  -8  -7   5       17.75       16.26      4.39 o 
  -7  -7   5        5.53        2.11      2.00 o 
  -6  -7   5        0.00        3.77      2.32 o 
  -5  -7   5       11.29       13.43      2.85 o 
  -4  -7   5       72.24       70.12      6.31 o 
  -3  -7   5       33.64       26.64      4.54 o 
  -2  -7   5        5.13        2.25      3.95 o 
  -1  -7   5     1064.52     1020.66     18.44 o 
   0  -7   5       42.36       46.10      4.77 o 
   1  -7   5        1.52       -2.29      2.08 o 
   2  -7   5       27.17       26.00      3.84 o 
   3  -7   5        0.09        2.72      2.44 o 
   4  -7   5        2.90        4.54      2.83 o 
  -8  -6   5       20.41       17.75      5.07 o 
  -7  -6   5        7.72        8.04      2.74 o 
  -6  -6   5        8.65       10.96      2.63 o 
  -5  -6   5       35.60       32.07      3.54 o 
  -4  -6   5      190.58      171.63      6.01 o 
  -3  -6   5        0.02        0.59      1.77 o 
  -2  -6   5       61.67       64.43      5.16 o 
  -1  -6   5        6.76        2.76      2.58 o 
   0  -6   5       15.52       22.24      4.51 o 
   1  -6   5     1160.87     1115.95     17.57 o 
   2  -6   5       78.55       76.79      5.08 o 
   3  -6   5       14.98       14.77      2.71 o 
   4  -6   5        3.20        0.66      1.87 o 
   5  -6   5        7.85        6.35      2.58 o 
  -8  -5   5        2.85        5.77      5.02 o 
  -7  -5   5        4.68        2.74      2.10 o 
  -6  -5   5       40.37       36.81      3.46 o 
  -5  -5   5       25.68       29.04      3.94 o 
  -4  -5   5       88.64       88.90      4.31 o 
  -3  -5   5      118.20      119.60      4.60 o 
  -2  -5   5       19.22       20.63      2.24 o 
  -1  -5   5        0.36        2.11      1.59 o 
   0  -5   5      599.16      593.59      7.91 o 
   1  -5   5      344.31      313.18      6.57 o 
   2  -5   5      117.72      113.98      6.00 o 
   3  -5   5      247.20      242.22      7.26 o 
   4  -5   5       37.61       38.63      3.94 o 
   5  -5   5        4.90        7.13      2.06 o 
   6  -5   5        9.42       11.26      2.79 o 
  -8  -4   5       18.42       27.41      4.25 o 
  -7  -4   5        3.13        2.67      1.93 o 
  -6  -4   5       22.36       19.13      2.70 o 
  -5  -4   5        4.49        5.44      1.35 o 
  -4  -4   5       62.22       67.02      3.70 o 
  -3  -4   5        9.85        9.16      1.42 o 
  -2  -4   5     1124.95     1105.39     13.17 o 
  -1  -4   5        5.98        7.57      1.06 o 
   0  -4   5      397.74      385.04      5.70 o 
   1  -4   5       21.01       20.36      1.77 o 
   2  -4   5      272.68      267.03      5.90 o 
   3  -4   5     1353.71     1297.65     17.84 o 
   4  -4   5      135.46      134.90      5.53 o 
   5  -4   5        0.01        1.71      1.83 o 
   6  -4   5        1.20        2.01      2.01 o 
  -8  -3   5        1.50        2.49      2.13 o 
  -7  -3   5       47.35       44.03      4.73 o 
  -6  -3   5       28.84       29.36      3.11 o 
  -5  -3   5       20.70       20.78      2.28 o 
  -4  -3   5       13.04       14.69      1.62 o 
  -3  -3   5      228.43      223.26      4.30 o 
  -2  -3   5      204.15      190.74      3.42 o 
  -1  -3   5       80.65       70.85      2.95 o 
   0  -3   5      340.67      360.21      5.65 o 
   1  -3   5       80.98       75.92      2.52 o 
   2  -3   5      238.88      245.09      5.18 o 
   3  -3   5        0.16        0.52      1.05 o 
   4  -3   5        9.10        7.13      2.08 o 
   5  -3   5      587.40      575.29     11.73 o 
   6  -3   5       15.46       10.78      2.43 o 
   7  -3   5        0.38       -0.27      1.88 o 
  -8  -2   5       29.11       29.19      3.90 o 
  -7  -2   5        1.48        0.89      1.83 o 
  -6  -2   5        0.36       -0.13      1.24 o 
  -5  -2   5        0.27        0.74      1.23 o 
  -4  -2   5      381.99      367.85      6.72 o 
  -3  -2   5      622.46      605.41      7.67 o 
  -2  -2   5      500.59      488.13      6.12 o 
  -1  -2   5       77.76       77.67      1.98 o 
   0  -2   5     4525.68     4561.05     51.63 o 
   1  -2   5       58.92       77.33      5.03 o 
   2  -2   5      145.40      176.67      3.99 o 
   3  -2   5       43.57       39.76      2.59 o 
   4  -2   5      282.08      271.52      6.13 o 
   5  -2   5        9.26        3.48      1.57 o 
   6  -2   5      119.90      138.61      6.64 o 
   7  -2   5       34.88       34.05      4.75 o 
  -8  -1   5       33.46       28.99      5.73 o 
  -7  -1   5       38.14       42.55      4.28 o 
  -6  -1   5        1.24        0.97      1.53 o 
  -5  -1   5      113.40      124.18      4.50 o 
  -4  -1   5       72.86       65.19      3.39 o 
  -3  -1   5     1197.36     1239.64     12.65 o 
  -2  -1   5      355.17      336.77      4.87 o 
  -1  -1   5      618.10      640.88      6.68 o 
   0  -1   5      814.28      710.85      8.72 o 
   1  -1   5     3096.11     3013.09     27.25 o 
   2  -1   5     1078.01     1066.24     12.17 o 
   3  -1   5      320.17      293.37      5.33 o 
   4  -1   5        0.05        0.16      0.76 o 
   5  -1   5      102.73       94.04      4.06 o 
   6  -1   5       13.86       11.23      2.26 o 
   7  -1   5       17.04       16.46      2.83 o 
   8  -1   5       63.31       57.34      5.26 o 
  -8   0   5        1.35        1.76      2.72 o 
  -7   0   5        4.24        3.35      2.12 o 
  -6   0   5       43.98       38.95      4.13 o 
  -5   0   5        0.78        2.34      1.34 o 
  -4   0   5        4.71        4.71      1.34 o 
  -3   0   5     1104.13     1062.28     11.49 o 
  -2   0   5     4551.30     4468.12     34.26 o 
  -1   0   5      148.22      147.80      2.52 o 
   0   0   5     1479.19     1385.25     12.78 o 
   1   0   5       48.54       41.43      2.26 o 
   2   0   5      701.58      713.17      8.40 o 
   3   0   5      719.22      652.22     10.34 o 
   4   0   5       62.41       75.74      3.14 o 
   5   0   5       34.90       29.65      2.36 o 
   6   0   5        6.47        3.38      1.56 o 
   7   0   5        6.46        4.92      1.96 o 
   8   0   5       14.75       11.94      2.86 o 
  -8   1   5        0.12       -0.24      2.41 o 
  -7   1   5        0.20       -0.10      2.05 o 
  -6   1   5       70.53       61.41      4.40 o 
  -5   1   5        0.36       -0.24      1.11 o 
  -4   1   5      217.73      216.91      5.11 o 
  -3   1   5        1.09        0.77      0.78 o 
  -2   1   5       36.60       44.61      2.00 o 
  -1   1   5     1331.48     1401.83     11.33 o 
   0   1   5     2839.94     2701.30     22.55 o 
   1   1   5     1114.24     1032.95     10.33 o 
   2   1   5      544.16      558.59      9.90 o 
   3   1   5        0.20        0.36      0.66 o 
   4   1   5       31.58       35.98      1.57 o 
   5   1   5      236.23      229.83      4.80 o 
   6   1   5      123.83      122.63      4.14 o 
   7   1   5        0.10        1.70      1.47 o 
   8   1   5        0.29        0.71      1.45 o 
  -7   2   5       16.02       16.97      3.06 o 
  -6   2   5        5.53        0.65      2.43 o 
  -5   2   5        8.95        7.56      1.72 o 
  -4   2   5       15.91       15.73      2.00 o 
  -3   2   5       29.98       32.15      2.00 o 
  -2   2   5      113.59      120.47      2.70 o 
  -1   2   5      385.02      351.21      4.37 o 
   0   2   5     1170.44     1149.43     10.45 o 
   1   2   5      355.74      299.80      3.57 o 
   2   2   5      476.58      489.60      6.38 o 
   3   2   5      339.26      336.79      6.68 o 
   4   2   5        6.21        5.69      1.19 o 
   5   2   5       21.81       22.42      1.29 o 
   6   2   5        2.89        2.44      1.31 o 
   7   2   5       14.23       12.34      2.03 o 
   8   2   5       27.96       26.62      3.61 o 
   9   2   5        1.43        1.63      1.78 o 
  -7   3   5        0.45       -1.08      2.19 o 
  -6   3   5        0.03       -0.87      1.50 o 
  -5   3   5       45.70       45.96      3.74 o 
  -4   3   5       37.52       29.67      3.38 o 
  -3   3   5       28.81       33.09      3.09 o 
  -2   3   5      332.27      307.50      5.17 o 
  -1   3   5      562.76      578.74      6.96 o 
   0   3   5      541.88      560.14      7.78 o 
   1   3   5      966.38      984.55      8.75 o 
   2   3   5       34.70       43.38      2.24 o 
   3   3   5      826.64      833.55     11.88 o 
   4   3   5      213.07      216.25      5.91 o 
   5   3   5        3.05        2.70      1.03 o 
   6   3   5        0.80        2.64      0.84 o 
   7   3   5      145.99      136.65      5.05 o 
   8   3   5       25.62       19.86      2.67 o 
   9   3   5        5.16        4.95      2.09 o 
  -6   4   5        1.67        2.33      1.88 o 
  -5   4   5       33.88       23.52      2.99 o 
  -4   4   5        9.11        6.60      1.58 o 
  -3   4   5      115.74      108.73      4.06 o 
  -2   4   5       19.38       20.45      1.84 o 
  -1   4   5      134.68      155.86      3.70 o 
   0   4   5        3.80        4.82      0.79 o 
   1   4   5      488.96      476.98      5.58 o 
   2   4   5       85.53       84.56      1.86 o 
   3   4   5       53.10       71.46      2.89 o 
   4   4   5        0.06        0.16      0.66 o 
   5   4   5        7.79        7.67      1.26 o 
   6   4   5        1.32        1.24      1.08 o 
   7   4   5        7.28        4.49      1.56 o 
   8   4   5        6.73        3.79      1.46 o 
   9   4   5        8.29        6.75      3.72 o 
  -6   5   5       14.26       17.37      4.90 o 
  -5   5   5        1.69        2.70      1.96 o 
  -4   5   5        2.58        2.66      1.61 o 
  -3   5   5       52.29       47.68      3.43 o 
  -2   5   5      228.45      229.61      5.08 o 
  -1   5   5        0.01       -0.45      1.13 o 
   0   5   5       39.81       35.73      2.31 o 
   1   5   5      237.99      223.97      5.35 o 
   2   5   5        0.04       -0.39      0.71 o 
   3   5   5       95.53      101.17      1.91 o 
   4   5   5       37.02       29.61      2.55 o 
   5   5   5       30.54       35.70      3.32 o 
   6   5   5        1.36        2.79      1.37 o 
   7   5   5       32.32       34.27      2.92 o 
   8   5   5        0.49       -1.12      1.51 o 
   9   5   5        3.87        2.43      2.01 o 
  -5   6   5        0.55        2.76      3.76 o 
  -4   6   5        6.84        6.28      3.53 o 
  -3   6   5        0.08        0.79      2.62 o 
  -2   6   5        2.09        4.67      2.04 o 
  -1   6   5       12.28       14.70      1.95 o 
   0   6   5      104.16       96.41      3.47 o 
   1   6   5      264.31      270.41      5.14 o 
   2   6   5       17.38       22.74      1.88 o 
   3   6   5      292.36      303.60      4.45 o 
   4   6   5       18.20       18.97      1.47 o 
   5   6   5        0.04       -0.41      0.71 o 
   6   6   5       92.66      105.50      5.03 o 
   7   6   5        1.49        2.36      1.55 o 
   8   6   5        0.69        0.71      1.68 o 
   9   6   5        3.62        1.97      2.13 o 
  -4   7   5       13.76       19.21      4.92 o 
  -3   7   5       93.56      102.05      9.32 o 
  -2   7   5       94.74       88.98      8.12 o 
  -1   7   5      141.57      144.73      8.76 o 
   0   7   5       45.21       53.96      5.10 o 
   1   7   5      168.47      162.66      5.55 o 
   2   7   5       49.59       47.88      3.25 o 
   3   7   5       40.66       44.48      3.30 o 
   4   7   5       70.78       71.77      3.28 o 
   5   7   5       68.83       62.26      3.60 o 
   6   7   5       14.68       17.23      2.53 o 
   7   7   5        1.97       -0.35      2.07 o 
   8   7   5        1.72        4.15      2.46 o 
   9   7   5        1.89        1.37      3.21 o 
  -3   8   5       33.24       24.18      5.03 o 
  -2   8   5        0.13        2.47      2.95 o 
  -1   8   5       24.98       24.50      3.76 o 
   0   8   5      127.42      123.69      6.28 o 
   1   8   5       61.30       56.49      9.31 o 
   2   8   5      161.28      151.57     13.02 o 
   3   8   5       76.67       77.85      7.05 o 
   4   8   5        0.12        2.63      2.57 o 
   5   8   5       19.28       20.75      3.46 o 
   6   8   5       13.72        9.60      2.35 o 
   7   8   5       32.38       33.01      3.40 o 
   8   8   5       18.53       10.52      3.83 o 
  -2   9   5       23.02       12.35      5.86 o 
  -1   9   5       27.72       29.05      8.82 o 
   0   9   5        7.54        5.11      3.68 o 
   1   9   5      210.81      196.41     28.19 o 
   2   9   5        2.40        2.38      5.69 o 
   3   9   5        0.08        0.00      2.35 o 
   4   9   5        0.91        1.75      2.97 o 
   5   9   5        7.75        2.24      1.66 o 
   6   9   5        2.33        4.14      2.00 o 
   7   9   5        5.05        4.42      1.99 o 
   8   9   5       13.52        9.01      2.63 o 
  -1  10   5        2.01        9.77      6.37 o 
   0  10   5        8.31        3.83      3.50 o 
   1  10   5        0.11        1.41      5.74 o 
   2  10   5       82.80       78.45      8.75 o 
   3  10   5       25.47       19.54      4.99 o 
   4  10   5        0.91        0.78      2.92 o 
   5  10   5       21.93       17.90      4.46 o 
   6  10   5        7.80        3.31      6.51 o 
   7  10   5        0.77        1.82      2.21 o 
   0  11   5        4.22        5.35      6.11 o 
   1  11   5        0.04        0.46      3.38 o 
   2  11   5        1.14        4.21      3.81 o 
   3  11   5        4.87        1.37      5.01 o 
   4  11   5       19.45       21.00      5.67 o 
   5  11   5        4.43       -0.55      3.47 o 
   6  11   5        0.24       -0.92      3.43 o 
  -5 -10   6      165.40      161.55      9.85 o 
  -4 -10   6        2.86        2.56      5.77 o 
  -3 -10   6       58.10       61.06      6.58 o 
  -2 -10   6       73.66       77.61      8.42 o 
  -1 -10   6        2.44       -3.18      3.38 o 
   0 -10   6        0.70        7.24      3.70 o 
  -6  -9   6       31.94       31.10      4.42 o 
  -5  -9   6      215.22      218.23      8.51 o 
  -4  -9   6        2.28        9.24      4.57 o 
  -3  -9   6      282.87      262.47     10.20 o 
  -2  -9   6        0.88        6.29      3.96 o 
  -1  -9   6        7.49        7.81      8.80 o 
   0  -9   6        0.73        7.52      3.60 o 
   1  -9   6        0.20        3.06      3.90 o 
  -7  -8   6        3.33        0.37      2.03 o 
  -6  -8   6        1.72        0.48      2.11 o 
  -5  -8   6       69.33       69.11      5.59 o 
  -4  -8   6        2.08        0.02      2.00 o 
  -3  -8   6      863.02      890.83     18.19 o 
  -2  -8   6       76.25       77.37      6.39 o 
  -1  -8   6      161.53      176.22      7.94 o 
   0  -8   6        0.22       -2.08      3.04 o 
   1  -8   6        0.03       10.20      3.62 o 
   2  -8   6       26.13       24.46      5.01 o 
   3  -8   6        0.00        2.96      3.39 o 
  -8  -7   6        0.10        2.69      2.44 o 
  -7  -7   6        0.12        1.10      1.88 o 
  -6  -7   6       59.72       60.66      5.14 o 
  -5  -7   6        1.03        3.62      2.31 o 
  -4  -7   6        0.44        2.66      3.37 o 
  -3  -7   6      142.57      145.74      7.43 o 
  -2  -7   6        0.02        1.31      2.28 o 
  -1  -7   6     1377.89     1345.72     26.55 o 
   0  -7   6      292.95      319.81     12.28 o 
   1  -7   6        0.80        1.82      2.85 o 
   2  -7   6        8.31       10.00      3.27 o 
   3  -7   6       22.21       20.58      3.66 o 
   4  -7   6       10.31       11.30      3.41 o 
  -8  -6   6       13.73        9.67      3.37 o 
  -7  -6   6        4.13        4.09      2.26 o 
  -6  -6   6       13.16       12.56      2.48 o 
  -5  -6   6      170.47      180.43      6.81 o 
  -4  -6   6        0.22       -0.24      1.26 o 
  -3  -6   6       66.88       68.78      4.70 o 
  -2  -6   6       32.31       33.98      4.00 o 
  -1  -6   6      778.99      744.67     14.75 o 
   0  -6   6      385.86      391.63      8.61 o 
   1  -6   6      763.36      741.69     12.80 o 
   2  -6   6        0.51        1.06      1.73 o 
   3  -6   6       45.91       52.40      5.22 o 
   4  -6   6        2.48        4.91      2.35 o 
   5  -6   6        2.22        3.31      2.48 o 
  -8  -5   6        7.94        7.24      2.99 o 
  -7  -5   6       23.50       23.63      3.79 o 
  -6  -5   6        0.92        0.27      2.11 o 
  -5  -5   6       33.31       35.57      3.10 o 
  -4  -5   6      790.16      810.11     12.14 o 
  -3  -5   6      312.81      326.48      7.58 o 
  -2  -5   6       19.54       15.56      2.20 o 
  -1  -5   6       24.69       30.96      1.90 o 
   0  -5   6       24.21       29.29      2.57 o 
   1  -5   6     1574.36     1510.98     16.91 o 
   2  -5   6     1444.73     1395.69     21.63 o 
   3  -5   6       67.31       59.42      4.51 o 
   4  -5   6        0.75        2.89      1.83 o 
   5  -5   6       22.70       22.31      3.43 o 
   6  -5   6        3.84        4.10      2.45 o 
  -8  -4   6        2.09        2.36      3.96 o 
  -7  -4   6        3.87        2.59      2.31 o 
  -6  -4   6       73.26       70.58      4.59 o 
  -5  -4   6        0.22        0.16      1.23 o 
  -4  -4   6      209.58      206.72      5.08 o 
  -3  -4   6       69.89       70.84      2.87 o 
  -2  -4   6      362.77      421.85      6.45 o 
  -1  -4   6      113.02      121.33      3.16 o 
   0  -4   6       90.18       95.36      3.54 o 
   1  -4   6       86.19       89.15      3.44 o 
   2  -4   6        9.52        7.87      1.65 o 
   3  -4   6     1240.12     1181.84     15.21 o 
   4  -4   6      231.39      231.57      8.73 o 
   5  -4   6       24.50       22.09      3.39 o 
   6  -4   6        4.73        2.80      2.16 o 
  -8  -3   6        1.13        0.28      2.41 o 
  -7  -3   6        0.03        0.67      1.63 o 
  -6  -3   6        0.14        2.05      2.00 o 
  -5  -3   6       30.21       26.79      2.66 o 
  -4  -3   6      200.58      203.12      5.03 o 
  -3  -3   6      183.25      177.74      3.68 o 
  -2  -3   6      392.96      438.80      5.70 o 
  -1  -3   6     1436.54     1409.43     17.30 o 
   0  -3   6      128.89      147.97      3.70 o 
   1  -3   6       58.98       66.37      2.60 o 
   2  -3   6      384.93      389.37      6.79 o 
   3  -3   6        1.23       -0.62      1.33 o 
   4  -3   6      769.31      769.29     11.81 o 
   5  -3   6       27.58       30.14      3.52 o 
   6  -3   6      124.52      127.40      6.73 o 
   7  -3   6        0.64        4.15      2.23 o 
  -8  -2   6       24.14       23.13      3.74 o 
  -7  -2   6        4.67        0.07      1.71 o 
  -6  -2   6        2.04       -0.05      1.40 o 
  -5  -2   6        6.14        7.27      1.75 o 
  -4  -2   6      176.11      193.95      4.93 o 
  -3  -2   6        4.62        5.64      1.15 o 
  -2  -2   6      290.94      268.71      4.15 o 
  -1  -2   6      128.53      122.54      2.39 o 
   0  -2   6     2454.75     2710.88     31.32 o 
   1  -2   6      825.26      842.30     10.60 o 
   2  -2   6      375.80      362.02      5.99 o 
   3  -2   6       62.89       60.72      3.21 o 
   4  -2   6      152.24      138.91      5.54 o 
   5  -2   6      118.20      116.18      6.53 o 
   6  -2   6      166.06      174.28      6.58 o 
   7  -2   6        0.55        2.80      2.14 o 
  -8  -1   6       37.45       53.03      6.44 o 
  -7  -1   6       21.96       17.85      2.99 o 
  -6  -1   6        4.96        1.13      1.59 o 
  -5  -1   6        1.98        2.86      2.07 o 
  -4  -1   6        4.60        2.32      1.11 o 
  -3  -1   6       50.77       56.19      2.69 o 
  -2  -1   6      334.66      347.44      4.70 o 
  -1  -1   6      391.22      384.66      4.59 o 
   0  -1   6     3470.93     3379.00     31.50 o 
   1  -1   6        6.33        2.92      1.01 o 
   2  -1   6      715.80      786.09      9.92 o 
   3  -1   6        5.14        9.24      2.05 o 
   4  -1   6       32.90       34.45      2.53 o 
   5  -1   6      219.20      222.50      5.78 o 
   6  -1   6       42.87       51.68      4.22 o 
   7  -1   6       26.79       28.72      3.45 o 
   8  -1   6      139.31      163.30      9.72 o 
  -8   0   6       25.25       33.01      5.38 o 
  -7   0   6        5.89        9.20      3.79 o 
  -6   0   6       81.32      101.97      5.90 o 
  -5   0   6        7.87        8.52      1.91 o 
  -4   0   6       93.74       99.33      3.92 o 
  -3   0   6       25.78       27.26      2.03 o 
  -2   0   6      155.68      141.85      2.93 o 
  -1   0   6        3.34        2.92      0.68 o 
   0   0   6       39.88       40.56      1.79 o 
   1   0   6     1630.53     1610.04     16.25 o 
   2   0   6       70.05       57.32      1.97 o 
   3   0   6      276.33      295.80      5.01 o 
   4   0   6     1113.50     1143.32     13.13 o 
   5   0   6       28.10       31.05      2.61 o 
   6   0   6       49.57       47.38      3.57 o 
   7   0   6       33.25       38.46      3.76 o 
   8   0   6        3.77        4.80      2.15 o 
  -7   1   6        9.75       10.69      2.88 o 
  -6   1   6      121.43      129.85      6.56 o 
  -5   1   6       21.32       24.60      2.86 o 
  -4   1   6      250.16      252.33      6.14 o 
  -3   1   6       74.44       67.55      2.66 o 
  -2   1   6       52.25       58.69      2.42 o 
  -1   1   6        9.89        8.43      1.00 o 
   0   1   6      288.55      259.08      3.99 o 
   1   1   6      672.21      633.89      6.94 o 
   2   1   6     1089.98     1091.12     13.47 o 
   3   1   6        8.17        7.97      2.04 o 
   4   1   6      125.36      128.59      2.76 o 
   5   1   6       41.07       42.08      2.45 o 
   6   1   6       58.58       68.60      3.64 o 
   7   1   6        5.51        5.72      2.04 o 
   8   1   6        6.63        7.44      2.88 o 
  -7   2   6        1.81       -0.39      2.90 o 
  -6   2   6       89.63      101.39      5.82 o 
  -5   2   6       16.21       16.53      2.24 o 
  -4   2   6      555.17      557.64      8.85 o 
  -3   2   6      189.87      186.13      3.87 o 
  -2   2   6       20.09       21.50      1.47 o 
  -1   2   6      470.63      454.96      6.87 o 
   0   2   6        3.77        1.79      0.76 o 
   1   2   6       15.92       15.95      0.94 o 
   2   2   6      123.51      112.99      2.59 o 
   3   2   6      255.01      255.40      5.77 o 
   4   2   6      280.34      277.65      6.07 o 
   5   2   6        0.00       -0.51      0.67 o 
   6   2   6      375.52      357.09      6.36 o 
   7   2   6        4.91        4.17      1.57 o 
   8   2   6       23.98       20.38      2.78 o 
   9   2   6        0.28        0.87      1.78 o 
  -7   3   6        0.70        0.28      2.23 o 
  -6   3   6        0.00        1.61      1.87 o 
  -5   3   6       68.65       71.11      4.25 o 
  -4   3   6       30.29       30.33      2.81 o 
  -3   3   6       14.49       15.02      1.56 o 
  -2   3   6      101.09      105.58      2.72 o 
  -1   3   6      294.55      306.30      4.53 o 
   0   3   6        9.31        8.07      1.26 o 
   1   3   6      100.10       92.75      2.04 o 
   2   3   6       95.79       97.14      2.38 o 
   3   3   6        0.12       -0.32      0.56 o 
   4   3   6       16.46       15.58      1.97 o 
   5   3   6        4.65        2.71      1.08 o 
   6   3   6      129.07      127.76      3.36 o 
   7   3   6       18.37       18.07      2.07 o 
   8   3   6       20.20       22.02      2.78 o 
   9   3   6        8.99        8.36      2.23 o 
  -6   4   6       27.00       30.07      3.49 o 
  -5   4   6       10.28       10.74      3.03 o 
  -4   4   6      159.59      153.43      5.06 o 
  -3   4   6        1.66        2.77      1.30 o 
  -2   4   6       13.86       13.84      1.55 o 
  -1   4   6        0.23        0.52      0.61 o 
   0   4   6      218.56      237.10      5.27 o 
   1   4   6     1419.41     1403.19     13.85 o 
   2   4   6      385.72      377.01      4.01 o 
   3   4   6       40.20       50.12      2.29 o 
   4   4   6        9.93        7.27      1.39 o 
   5   4   6       23.33       25.93      2.14 o 
   6   4   6       62.96       67.99      3.21 o 
   7   4   6        0.66        3.34      1.20 o 
   8   4   6        2.59        0.43      1.46 o 
   9   4   6        4.40        3.52      1.94 o 
  -6   5   6        4.85        7.76      4.07 o 
  -5   5   6        1.49       -1.58      2.41 o 
  -4   5   6        4.29        3.77      1.80 o 
  -3   5   6      129.82      121.56      5.03 o 
  -2   5   6      192.68      199.34      5.12 o 
  -1   5   6      122.41      119.16      3.65 o 
   0   5   6      207.59      197.44      3.93 o 
   1   5   6        7.83        8.64      1.02 o 
   2   5   6      166.31      162.38      3.42 o 
   3   5   6        2.19        2.85      1.22 o 
   4   5   6      162.03      160.93      4.92 o 
   5   5   6        0.81        1.19      1.47 o 
   6   5   6       12.67        9.86      1.53 o 
   7   5   6        1.90        1.10      1.50 o 
   8   5   6        7.96        8.52      1.89 o 
   9   5   6        0.39        0.72      1.81 o 
  -5   6   6        8.88        4.76      3.84 o 
  -4   6   6       71.05       69.01      7.98 o 
  -3   6   6        3.65        0.56      2.48 o 
  -2   6   6        1.78        2.82      2.37 o 
  -1   6   6       38.94       25.72      7.96 o 
   0   6   6       63.08       63.75      3.81 o 
   1   6   6      149.53      168.82      4.33 o 
   2   6   6      336.51      329.96      5.63 o 
   3   6   6       18.37       19.60      1.45 o 
   4   6   6        0.07       -0.57      0.82 o 
   5   6   6        2.71        1.56      1.37 o 
   6   6   6        2.73        1.76      1.42 o 
   7   6   6       10.53       10.75      3.72 o 
   8   6   6        0.20       -0.24      1.58 o 
   9   6   6        0.65        1.15      1.98 o 
  -4   7   6        3.42        1.61      3.29 o 
  -3   7   6       14.53       15.88      4.48 o 
  -2   7   6        3.16        4.65      2.79 o 
  -1   7   6       47.34       50.76      4.79 o 
   0   7   6       10.26       19.14      3.16 o 
   1   7   6      275.95      288.42     12.25 o 
   2   7   6        5.81        5.03      1.68 o 
   3   7   6       15.35       16.78      2.23 o 
   4   7   6       39.31       37.59      3.11 o 
   5   7   6        8.96        6.71      2.06 o 
   6   7   6       14.16       13.14      2.05 o 
   7   7   6        3.16        2.32      2.35 o 
   8   7   6        3.53        3.02      1.80 o 
   9   7   6        4.82        2.18      2.70 o 
  -3   8   6        0.35       -0.45      2.89 o 
  -2   8   6       79.41       66.64      7.33 o 
  -1   8   6        1.91       -0.05      1.90 o 
   0   8   6       15.31       14.71      3.07 o 
   1   8   6       32.87       41.76      6.07 o 
   2   8   6      146.87      142.13      8.61 o 
   3   8   6       37.42       41.35      5.44 o 
   4   8   6        0.70        2.65      1.55 o 
   5   8   6        6.00        6.00      1.75 o 
   6   8   6        4.91        4.45      1.81 o 
   7   8   6        2.57        1.53      2.15 o 
   8   8   6        0.67        0.33      1.90 o 
  -2   9   6        7.07        6.21      3.49 o 
  -1   9   6        9.09        3.28      5.22 o 
   0   9   6        9.52        3.46      3.25 o 
   1   9   6        2.57        2.16      2.94 o 
   2   9   6       31.22       33.25      5.67 o 
   3   9   6        0.29       -0.84      2.28 o 
   4   9   6        8.06       10.64      3.54 o 
   5   9   6        2.71        5.93      3.21 o 
   6   9   6        0.00        2.38      2.88 o 
   7   9   6        2.37        3.73      2.12 o 
   8   9   6        1.07        0.49      1.86 o 
  -1  10   6        4.98        2.30      5.15 o 
   0  10   6        0.20        1.06      7.63 o 
   1  10   6        4.64        3.43      4.38 o 
   2  10   6        6.08        7.49      4.06 o 
   3  10   6        4.30        4.22      3.25 o 
   4  10   6       22.11       30.26      8.30 o 
   5  10   6        0.26       -0.44      2.33 o 
   6  10   6        0.41       -0.08      1.72 o 
   7  10   6        2.37        6.91      2.92 o 
   1  11   6       14.45       24.71      6.31 o 
   2  11   6        0.64       -1.77      3.38 o 
   3  11   6        0.74        1.50      4.85 o 
   4  11   6        1.34        3.04      3.62 o 
   5  11   6        1.51        3.80      3.31 o 
   6  11   6        0.37        4.01      2.45 o 
  -5 -10   7        0.85        2.40      3.21 o 
  -4 -10   7        1.75        1.04      2.93 o 
  -3 -10   7       28.56       30.90      5.29 o 
  -2 -10   7       16.99       30.74     10.34 o 
  -1 -10   7       44.59       46.86      7.26 o 
  -6  -9   7        2.19       -0.33      2.58 o 
  -5  -9   7      176.99      186.37      8.28 o 
  -4  -9   7       74.91       84.74      7.58 o 
  -3  -9   7       82.55       85.41      7.34 o 
  -2  -9   7       92.85      103.87     17.03 o 
  -1  -9   7        0.07        5.70      6.00 o 
   0  -9   7        2.24        7.34      3.73 o 
   1  -9   7       24.98       32.61      5.30 o 
  -7  -8   7        3.15        2.29      2.75 o 
  -6  -8   7        0.80        1.47      2.32 o 
  -5  -8   7        7.06        8.99      2.83 o 
  -4  -8   7       55.80       49.55      4.81 o 
  -3  -8   7      259.10      236.16      9.38 o 
  -2  -8   7       64.74       73.35      9.70 o 
  -1  -8   7      112.07      121.49      9.82 o 
   0  -8   7       43.35       51.46      6.76 o 
   1  -8   7        1.04        1.09      3.13 o 
   2  -8   7        0.03        0.38      4.50 o 
   3  -8   7        7.01       11.62      3.96 o 
  -7  -7   7        0.01        0.18      2.29 o 
  -6  -7   7        2.13        1.87      1.81 o 
  -5  -7   7      172.01      178.20      7.50 o 
  -4  -7   7       46.58       54.58      4.63 o 
  -3  -7   7       83.24       86.44      6.40 o 
  -2  -7   7      199.53      202.91      8.23 o 
  -1  -7   7       43.22       46.86      4.98 o 
   0  -7   7      453.16      424.39     14.29 o 
   1  -7   7       19.13       21.35      4.94 o 
   2  -7   7       26.06       16.30      4.19 o 
   3  -7   7       18.63       24.50      4.03 o 
   4  -7   7      115.76      138.60      9.11 o 
  -8  -6   7        0.00        3.26      4.81 o 
  -7  -6   7        3.14        0.61      2.48 o 
  -6  -6   7      136.70      132.91      6.18 o 
  -5  -6   7        0.71        1.66      1.64 o 
  -4  -6   7      119.83      112.19      5.41 o 
  -3  -6   7      164.29      162.10      6.10 o 
  -2  -6   7       24.50       28.14      3.84 o 
  -1  -6   7      293.17      269.70      8.81 o 
   0  -6   7     1135.73     1088.70     26.80 o 
   1  -6   7      325.65      307.00      8.00 o 
   2  -6   7        7.10        9.76      2.37 o 
   3  -6   7       62.48       66.25      5.82 o 
   4  -6   7      111.13      115.09      7.03 o 
   5  -6   7       13.62       13.36      3.27 o 
  -8  -5   7       14.91       11.67      3.67 o 
  -7  -5   7        2.93       -0.95      3.41 o 
  -6  -5   7       13.89       11.94      2.90 o 
  -5  -5   7        8.83       10.67      2.24 o 
  -4  -5   7      472.73      439.91      8.76 o 
  -3  -5   7      371.70      356.01      8.17 o 
  -2  -5   7       14.21       13.18      2.31 o 
  -1  -5   7        1.38       -1.50      1.23 o 
   0  -5   7       46.37       48.71      2.80 o 
   1  -5   7       50.78       48.32      3.83 o 
   2  -5   7       13.63       14.61      2.21 o 
   3  -5   7        5.93        8.49      2.30 o 
   4  -5   7       34.97       32.09      4.24 o 
   5  -5   7        0.99        0.50      1.96 o 
  -8  -4   7       19.58       26.92      4.50 o 
  -7  -4   7        1.63        1.78      3.16 o 
  -6  -4   7       90.34       91.54      6.39 o 
  -5  -4   7        0.31        2.92      1.42 o 
  -4  -4   7       80.71       88.19      3.37 o 
  -3  -4   7       68.43       64.46      2.90 o 
  -2  -4   7      147.56      151.36      3.38 o 
  -1  -4   7      616.35      633.25      8.12 o 
   0  -4   7        4.27        6.29      1.21 o 
   1  -4   7        0.00        0.42      0.97 o 
   2  -4   7      298.10      281.91      6.25 o 
   3  -4   7       40.90       38.95      3.23 o 
   4  -4   7       71.81       74.72      5.08 o 
   5  -4   7        4.11        7.10      2.18 o 
   6  -4   7       36.67       47.91      4.74 o 
  -8  -3   7        3.85        1.51      2.02 o 
  -7  -3   7        2.68        2.05      1.83 o 
  -6  -3   7        2.10        2.60      1.69 o 
  -5  -3   7       39.50       39.85      3.13 o 
  -4  -3   7        0.04        1.17      1.27 o 
  -3  -3   7       80.59       87.01      2.78 o 
  -2  -3   7      485.73      522.55      6.07 o 
  -1  -3   7      319.09      331.11      6.31 o 
   0  -3   7      240.33      270.57      5.14 o 
   1  -3   7      310.63      307.71      5.14 o 
   2  -3   7      226.38      223.44      5.07 o 
   3  -3   7       56.73       58.33      3.52 o 
   4  -3   7        0.25        2.63      1.50 o 
   5  -3   7       15.74       15.56      2.67 o 
   6  -3   7       15.47        8.51      2.45 o 
   7  -3   7        2.56        1.23      2.07 o 
  -8  -2   7       11.06       10.09      2.83 o 
  -7  -2   7        0.66        1.52      2.02 o 
  -6  -2   7      309.33      299.75     10.24 o 
  -5  -2   7      100.01      104.48      4.61 o 
  -4  -2   7       57.17       61.57      3.42 o 
  -3  -2   7       35.98       40.42      2.36 o 
  -2  -2   7       69.27       63.27      2.06 o 
  -1  -2   7      570.29      574.89      5.88 o 
   0  -2   7     1684.58     1720.93     24.40 o 
   1  -2   7       89.75       81.18      2.93 o 
   2  -2   7        0.96        2.50      0.88 o 
   3  -2   7        3.11        8.74      2.46 o 
   4  -2   7      151.28      141.18      4.75 o 
   5  -2   7      331.96      334.98      7.59 o 
   6  -2   7      186.09      190.48      7.74 o 
   7  -2   7       30.35       30.75      3.84 o 
  -8  -1   7       24.70       25.25      6.04 o 
  -7  -1   7       34.29       28.42      6.01 o 
  -6  -1   7        0.12        1.48      1.59 o 
  -5  -1   7       59.73       54.53      3.76 o 
  -4  -1   7      266.22      286.48      7.07 o 
  -3  -1   7      909.01      931.89     10.72 o 
  -2  -1   7      174.19      163.73      4.29 o 
  -1  -1   7      507.59      476.06      5.47 o 
   0  -1   7       29.37       22.37      1.84 o 
   1  -1   7      464.45      496.17      9.60 o 
   2  -1   7     6187.12     6423.23     56.02 o 
   3  -1   7       44.14       36.77      2.33 o 
   4  -1   7       93.85       89.05      3.41 o 
   5  -1   7      159.94      165.51      6.21 o 
   6  -1   7      154.55      169.68     10.92 o 
   7  -1   7       34.40       27.92      3.56 o 
   8  -1   7       14.07       11.49      2.83 o 
  -8   0   7        9.56        7.56      3.20 o 
  -7   0   7        0.34        0.58      1.87 o 
  -6   0   7       62.53       60.39      5.09 o 
  -5   0   7        0.14       -1.51      1.24 o 
  -4   0   7      242.40      262.15      6.16 o 
  -3   0   7        6.30        6.59      1.20 o 
  -2   0   7       30.08       26.68      1.76 o 
  -1   0   7      134.49      115.53      2.43 o 
   0   0   7      281.61      268.32      5.71 o 
   1   0   7      158.30      134.13      3.31 o 
   2   0   7       16.72       18.55      1.52 o 
   3   0   7      218.71      195.49      4.02 o 
   4   0   7      101.75      110.14      3.43 o 
   5   0   7       93.14      102.08      3.96 o 
   6   0   7      102.95      106.53      4.72 o 
   7   0   7        1.68        1.14      1.55 o 
   8   0   7        8.37        7.97      2.64 o 
  -7   1   7       13.34       13.66      3.04 o 
  -6   1   7      167.26      181.77      8.59 o 
  -5   1   7      191.78      201.72      8.54 o 
  -4   1   7       11.98       15.63      2.23 o 
  -3   1   7       16.34       15.71      1.61 o 
  -2   1   7     1462.56     1485.56     13.17 o 
  -1   1   7     4135.87     4331.58     33.09 o 
   0   1   7      120.15      143.76      3.07 o 
   1   1   7     1748.10     1696.04     15.33 o 
   2   1   7      161.17      178.90      3.06 o 
   3   1   7        5.60        4.33      0.62 o 
   4   1   7     1714.31     1811.94     16.29 o 
   5   1   7       14.43       16.98      1.85 o 
   6   1   7        2.60        2.82      1.36 o 
   7   1   7        0.03        0.75      1.43 o 
   8   1   7       19.61       17.22      3.06 o 
  -7   2   7        0.01        0.15      2.92 o 
  -6   2   7        0.09       -0.97      1.74 o 
  -5   2   7       18.50       19.61      2.71 o 
  -4   2   7      441.95      437.78      8.57 o 
  -3   2   7       61.94       60.96      3.20 o 
  -2   2   7        7.45       10.45      1.59 o 
  -1   2   7      244.74      247.19      3.88 o 
   0   2   7     4056.35     4012.87     30.32 o 
   1   2   7      104.12      112.68      2.20 o 
   2   2   7       95.49      109.91      3.21 o 
   3   2   7        4.68        2.73      1.22 o 
   4   2   7        0.46       -0.78      0.83 o 
   5   2   7       29.43       33.92      2.99 o 
   6   2   7       35.18       35.26      2.40 o 
   7   2   7      157.30      156.12      5.12 o 
   8   2   7        4.66        3.33      2.57 o 
   9   2   7        0.13        0.88      1.85 o 
  -7   3   7        5.79        6.88      3.00 o 
  -6   3   7        0.00        0.08      1.79 o 
  -5   3   7        1.78        2.60      1.60 o 
  -4   3   7      117.30      127.78      5.15 o 
  -3   3   7      325.39      346.80      7.83 o 
  -2   3   7       59.90       65.07      2.35 o 
  -1   3   7      169.74      181.64      4.88 o 
   0   3   7      340.94      349.58      5.93 o 
   1   3   7      101.35      107.19      2.23 o 
   2   3   7        6.80        7.04      0.93 o 
   3   3   7        4.84        6.47      0.92 o 
   4   3   7      189.84      166.31      5.20 o 
   5   3   7        4.10        6.41      1.27 o 
   6   3   7       17.40       16.49      2.06 o 
   7   3   7        0.60        0.20      1.45 o 
   8   3   7        4.27        1.90      1.61 o 
   9   3   7        3.54        1.56      1.99 o 
  -6   4   7        3.77        2.82      3.20 o 
  -5   4   7        0.49       -1.06      1.42 o 
  -4   4   7       60.93       57.22      3.83 o 
  -3   4   7      133.32      139.52      4.81 o 
  -2   4   7      175.06      167.21      3.61 o 
  -1   4   7       19.48       25.88      1.52 o 
   0   4   7        8.08        5.19      1.27 o 
   1   4   7        0.53        0.16      0.85 o 
   2   4   7      110.96      103.08      2.06 o 
   3   4   7      292.12      313.56      4.74 o 
   4   4   7      297.31      311.14      6.53 o 
   5   4   7       20.42       21.67      2.29 o 
   6   4   7        0.57       -1.05      1.02 o 
   7   4   7       14.10       11.99      1.57 o 
   8   4   7        0.21        0.36      1.35 o 
   9   4   7       26.67       24.08      3.09 o 
  -6   5   7        4.00        5.50      3.76 o 
  -5   5   7        5.35        7.20      3.77 o 
  -4   5   7        3.46        4.03      3.17 o 
  -3   5   7        0.52        2.27      2.90 o 
  -2   5   7      215.05      230.49      5.11 o 
  -1   5   7       34.36       39.29      2.46 o 
   0   5   7        3.37        3.06      1.24 o 
   1   5   7       25.68       29.38      3.33 o 
   2   5   7      474.63      489.99      7.15 o 
   3   5   7        8.43        9.10      0.97 o 
   4   5   7       20.86       21.43      2.36 o 
   5   5   7      390.96      402.40      6.85 o 
   6   5   7        0.77        1.10      1.01 o 
   7   5   7        5.35        2.84      1.63 o 
   8   5   7        0.11        0.64      1.37 o 
   9   5   7        4.66        4.57      1.88 o 
  -5   6   7        2.18        5.66      4.89 o 
  -4   6   7        2.91        0.05      2.81 o 
  -3   6   7        6.13        9.35      6.02 o 
  -2   6   7       46.13       39.44      4.42 o 
  -1   6   7      105.29      111.80      7.49 o 
   0   6   7        2.90       -0.50      1.53 o 
   1   6   7       60.40       56.11      3.74 o 
   2   6   7      127.93      115.06      3.27 o 
   3   6   7      110.10      116.20      2.82 o 
   4   6   7       70.05       69.83      2.77 o 
   5   6   7        6.54        5.93      1.55 o 
   6   6   7       23.27       23.76      2.60 o 
   7   6   7       53.16       51.08      4.22 o 
   8   6   7        3.57        2.67      1.67 o 
   9   6   7        0.00        1.23      2.14 o 
  -4   7   7       17.83       24.62      5.40 o 
  -3   7   7       42.07       55.11      7.15 o 
  -2   7   7        2.45        1.44      5.50 o 
  -1   7   7        2.16       -0.24      1.58 o 
   0   7   7      243.17      243.51      8.14 o 
   1   7   7       16.92       22.80      3.22 o 
   2   7   7       70.64       66.31      4.30 o 
   3   7   7        4.20        2.63      2.32 o 
   4   7   7       54.83       57.21      3.37 o 
   5   7   7      121.11      118.12      4.24 o 
   6   7   7       14.04       15.81      2.03 o 
   7   7   7       31.08       34.59      2.94 o 
   8   7   7       20.97       25.97      2.92 o 
   9   7   7        5.64        3.74      1.77 o 
  -3   8   7       16.74       20.56      5.16 o 
  -2   8   7       20.87       25.19      4.86 o 
  -1   8   7        1.93        1.03      2.27 o 
   0   8   7        0.00        2.04      1.93 o 
   1   8   7       44.30       54.36      4.89 o 
   2   8   7        0.86        2.86      2.68 o 
   3   8   7       78.04       80.09      7.07 o 
   4   8   7        2.57        1.08      5.39 o 
   5   8   7      104.36       95.41      4.54 o 
   6   8   7        0.97        0.03      1.46 o 
   7   8   7        0.00       -0.49      1.63 o 
   8   8   7        0.02        0.11      1.81 o 
  -2   9   7        1.27        3.28      3.04 o 
  -1   9   7        0.72       10.21      6.44 o 
   0   9   7        8.70       10.75      3.96 o 
   1   9   7        4.22        5.81      3.38 o 
   2   9   7      113.21      122.08      8.90 o 
   3   9   7       13.02       16.62      4.43 o 
   4   9   7       37.04       27.20     14.12 o 
   5   9   7        5.51        6.00      5.17 o 
   6   9   7        5.34        3.19      2.25 o 
   7   9   7        0.28        2.69      2.10 o 
   8   9   7        0.07       -0.78      2.34 o 
  -1  10   7        6.46       19.82      7.81 o 
   0  10   7        3.96        7.50      4.09 o 
   1  10   7        0.38       -0.90      3.03 o 
   2  10   7       14.25        6.04      6.71 o 
   3  10   7        0.72       -1.55      7.37 o 
   4  10   7        1.21       -2.11      2.62 o 
   5  10   7       26.74       26.45      4.79 o 
   6  10   7       14.67       -3.70      8.61 o 
   7  10   7        0.03       -0.40      2.54 o 
   1  11   7        0.10        0.76      3.40 o 
   2  11   7        7.26       11.17      4.33 o 
   3  11   7        2.69        3.36      3.32 o 
   4  11   7       24.38       27.98      6.17 o 
   5  11   7       24.17       22.64      5.50 o 
   6  11   7        5.75       10.24      3.54 o 
  -4 -10   8       23.00       21.38      4.99 o 
  -3 -10   8       32.52       36.90      7.37 o 
  -2 -10   8       33.79       55.57      7.47 o 
  -1 -10   8        0.33        6.01      4.30 o 
  -6  -9   8       16.28       10.25      3.36 o 
  -5  -9   8      124.94      135.84      9.03 o 
  -4  -9   8        0.02       -3.77      3.07 o 
  -3  -9   8       97.19       94.83      7.74 o 
  -2  -9   8       11.29       10.58      4.79 o 
  -1  -9   8       53.40       71.34      8.26 o 
   0  -9   8       51.15       66.16      8.38 o 
   1  -9   8       12.87       21.57      4.75 o 
  -7  -8   8        5.72        4.67      2.49 o 
  -6  -8   8        1.40        0.77      2.78 o 
  -5  -8   8        5.64        3.47      2.72 o 
  -4  -8   8       19.19       19.73      3.51 o 
  -3  -8   8      157.06      168.44      8.54 o 
  -2  -8   8        7.49        7.94      2.98 o 
  -1  -8   8       16.35       14.24      4.52 o 
   0  -8   8        0.59        0.69      3.19 o 
   1  -8   8       23.22       25.03      5.17 o 
   2  -8   8       48.46       58.42      7.23 o 
  -7  -7   8        0.85       -0.66      2.20 o 
  -6  -7   8       27.28       22.44      3.11 o 
  -5  -7   8       20.96       20.33      3.50 o 
  -4  -7   8        2.46        3.86      2.21 o 
  -3  -7   8      141.40      146.54      8.44 o 
  -2  -7   8        0.87        1.86      1.81 o 
  -1  -7   8     1111.42     1081.97     19.92 o 
   0  -7   8       47.97       53.25      6.80 o 
   1  -7   8      143.75      160.41      9.32 o 
   2  -7   8        0.29        2.86      3.21 o 
   3  -7   8      138.06      180.59     22.17 o 
  -8  -6   8        0.14        0.84      2.74 o 
  -7  -6   8       13.25       15.86      4.50 o 
  -6  -6   8       64.36       57.49      5.72 o 
  -5  -6   8       37.27       36.47      3.48 o 
  -4  -6   8       35.88       29.70      3.52 o 
  -3  -6   8       31.43       27.57      3.31 o 
  -2  -6   8        0.01       -1.03      1.56 o 
  -1  -6   8       85.90       94.35      6.56 o 
   0  -6   8        4.67       10.37      4.05 o 
   1  -6   8       28.42       26.31      2.79 o 
   2  -6   8       24.99       25.77      3.27 o 
   3  -6   8       11.42       11.46      2.67 o 
   4  -6   8       57.51       72.90      6.36 o 
  -8  -5   8        7.43       -0.65      5.06 o 
  -7  -5   8        8.30        4.73      2.76 o 
  -6  -5   8        3.93        1.42      2.64 o 
  -5  -5   8        1.88        1.78      1.50 o 
  -4  -5   8      401.22      407.87      8.57 o 
  -3  -5   8       51.12       57.16      4.17 o 
  -2  -5   8       20.45       13.68      2.45 o 
  -1  -5   8       99.42      112.05      5.51 o 
   0  -5   8        3.41        2.09      1.18 o 
   1  -5   8     2138.90     2049.64     21.51 o 
   2  -5   8      447.27      442.23      9.20 o 
   3  -5   8        1.69        1.65      1.78 o 
   4  -5   8       17.43       19.68      3.18 o 
   5  -5   8       58.73       67.30      5.52 o 
  -8  -4   8        1.36        3.29      5.24 o 
  -7  -4   8        0.10       -2.78      1.89 o 
  -6  -4   8        4.41        7.28      3.01 o 
  -5  -4   8        0.13        1.11      1.38 o 
  -4  -4   8       72.06       76.01      3.47 o 
  -3  -4   8        0.33        1.63      1.06 o 
  -2  -4   8      596.68      614.50      7.59 o 
  -1  -4   8       52.07       47.57      2.71 o 
   0  -4   8      331.27      315.62      6.21 o 
   1  -4   8       13.13       17.19      3.67 o 
   2  -4   8        6.20        2.20      1.46 o 
   3  -4   8      218.94      220.83      6.04 o 
   4  -4   8        5.95       10.05      2.05 o 
   5  -4   8        6.01        4.67      2.21 o 
   6  -4   8        1.70        2.06      1.99 o 
  -8  -3   8       10.65        7.78      2.73 o 
  -7  -3   8       27.47       24.53      3.55 o 
  -6  -3   8       50.03       38.75      5.68 o 
  -5  -3   8      282.85      251.72      6.46 o 
  -4  -3   8        4.60        3.67      1.52 o 
  -3  -3   8       20.31       21.24      1.76 o 
  -2  -3   8     3429.70     3336.33     69.69 o 
  -1  -3   8      531.55      602.00      7.04 o 
   0  -3   8        4.38        8.33      1.39 o 
   1  -3   8      162.29      142.82      3.89 o 
   2  -3   8      130.64      129.63      3.98 o 
   3  -3   8     1030.34      978.53     13.04 o 
   4  -3   8      487.50      493.54      9.31 o 
   5  -3   8        0.68       -0.95      1.49 o 
   6  -3   8       27.61       27.09      4.17 o 
   7  -3   8       17.99       19.39      3.63 o 
  -8  -2   8        4.29        5.00      3.19 o 
  -7  -2   8        3.68        2.83      2.09 o 
  -6  -2   8        3.39        6.21      2.03 o 
  -5  -2   8      149.85      148.52      5.51 o 
  -4  -2   8      332.34      352.22      7.08 o 
  -3  -2   8      204.90      196.42      4.50 o 
  -2  -2   8      262.52      256.02      4.69 o 
  -1  -2   8       53.61       52.07      2.14 o 
   0  -2   8     6592.00     7049.69     71.62 o 
   1  -2   8       47.72       31.25      3.64 o 
   2  -2   8       61.89       63.62      2.74 o 
   3  -2   8        4.25        2.88      1.10 o 
   4  -2   8       85.91       89.38      4.31 o 
   5  -2   8       39.17       43.74      3.50 o 
   6  -2   8       65.18       59.06      4.74 o 
   7  -2   8       51.36       50.54      4.80 o 
  -8  -1   8        9.56        1.92      4.77 o 
  -7  -1   8       24.35       24.65      3.50 o 
  -6  -1   8        4.54        2.89      2.48 o 
  -5  -1   8        9.36        4.60      1.62 o 
  -4  -1   8       68.57       71.44      4.26 o 
  -3  -1   8       92.08       92.17      2.88 o 
  -2  -1   8       48.84       51.29      2.36 o 
  -1  -1   8       98.83       89.85      2.40 o 
   0  -1   8      871.66      930.33     11.78 o 
   1  -1   8     2962.08     2909.37     28.77 o 
   2  -1   8      148.79      172.35      4.24 o 
   3  -1   8       86.02       89.59      3.14 o 
   4  -1   8       33.61       36.66      2.65 o 
   5  -1   8      540.27      525.05      9.33 o 
   6  -1   8       60.91       65.10      4.31 o 
   7  -1   8        1.66        1.44      1.89 o 
   8  -1   8        1.81        2.08      2.03 o 
  -8   0   8        1.99        2.98      2.58 o 
  -7   0   8        0.00       -0.96      2.84 o 
  -6   0   8       72.50       76.05      8.71 o 
  -5   0   8       16.44       15.39      2.41 o 
  -4   0   8        6.24        5.76      1.64 o 
  -3   0   8      166.88      149.10      3.61 o 
  -2   0   8     1328.27     1374.02     12.46 o 
  -1   0   8       97.36      103.12      2.61 o 
   0   0   8      431.75      432.75      6.24 o 
   1   0   8       36.83       43.43      2.38 o 
   2   0   8     3731.74     3938.71     36.98 o 
   3   0   8      655.96      656.50     10.38 o 
   4   0   8       44.34       46.89      2.77 o 
   5   0   8       37.09       41.68      2.95 o 
   6   0   8       24.94       25.14      2.57 o 
   7   0   8       39.99       39.94      3.76 o 
   8   0   8       23.74       26.66      3.69 o 
  -7   1   8       12.35       11.65      4.63 o 
  -6   1   8       47.70       42.58      4.23 o 
  -5   1   8       30.78       32.78      3.23 o 
  -4   1   8      103.15      110.65      4.46 o 
  -3   1   8      140.22      147.51      4.46 o 
  -2   1   8      245.63      259.95      4.41 o 
  -1   1   8      125.38      124.98      2.90 o 
   0   1   8     2962.91     2858.39     25.09 o 
   1   1   8        3.47        6.14      0.93 o 
   2   1   8       39.65       33.23      1.47 o 
   3   1   8      292.36      305.75      5.67 o 
   4   1   8      216.27      233.45      4.43 o 
   5   1   8      180.35      187.97      7.36 o 
   6   1   8        9.64        5.77      1.71 o 
   7   1   8       31.25       34.78      3.27 o 
   8   1   8        0.54        2.32      2.08 o 
  -7   2   8       10.93       18.80      3.68 o 
  -6   2   8       58.04       63.82     10.20 o 
  -5   2   8       17.48       10.79      2.27 o 
  -4   2   8       10.95       13.42      2.17 o 
  -3   2   8      243.99      233.63      4.83 o 
  -2   2   8       24.10       24.53      1.74 o 
  -1   2   8      955.97     1013.12      9.61 o 
   0   2   8       99.08       99.82      3.21 o 
   1   2   8     2106.85     2187.52     17.48 o 
   2   2   8       56.27       54.52      1.26 o 
   3   2   8       11.56        9.02      1.56 o 
   4   2   8       28.59       32.22      2.89 o 
   5   2   8      139.47      136.52      3.49 o 
   6   2   8       30.56       29.76      2.25 o 
   7   2   8        1.71        2.49      1.70 o 
   8   2   8        1.65        1.20      1.78 o 
  -7   3   8       11.96       20.29      6.23 o 
  -6   3   8        0.05       -0.95      1.92 o 
  -5   3   8       16.70       15.17      2.58 o 
  -4   3   8      700.14      685.35     11.51 o 
  -3   3   8      308.85      312.99      6.19 o 
  -2   3   8       18.08       19.87      1.73 o 
  -1   3   8       14.42       12.82      1.23 o 
   0   3   8     3493.93     3576.91     29.27 o 
   1   3   8     1208.94     1212.95     11.46 o 
   2   3   8      439.39      476.96      4.46 o 
   3   3   8      131.31      148.42      3.22 o 
   4   3   8       10.99        8.65      1.64 o 
   5   3   8       23.29       27.86      2.72 o 
   6   3   8       98.40      112.33      4.21 o 
   7   3   8       47.24       42.79      3.53 o 
   8   3   8       14.48       15.60      2.48 o 
   9   3   8       11.16        8.61      3.79 o 
  -6   4   8        0.09        4.03      3.55 o 
  -5   4   8        2.57        2.30      2.24 o 
  -4   4   8      205.03      220.99      6.48 o 
  -3   4   8       22.15       28.31      2.63 o 
  -2   4   8        0.15        0.57      1.00 o 
  -1   4   8       37.49       39.61      2.05 o 
   0   4   8       10.22        8.35      1.48 o 
   1   4   8       51.00       48.34      2.66 o 
   2   4   8        0.53        0.20      0.51 o 
   3   4   8      228.21      249.92      4.53 o 
   4   4   8      251.69      262.96      6.21 o 
   5   4   8        7.94       10.10      1.80 o 
   6   4   8        5.07        8.19      1.74 o 
   7   4   8        6.50        5.41      1.77 o 
   8   4   8       20.84       19.64      2.19 o 
   9   4   8        8.87        8.79      2.82 o 
  -5   5   8        7.70        9.05      3.90 o 
  -4   5   8        1.79        2.30      2.67 o 
  -3   5   8        1.23        1.89      6.25 o 
  -2   5   8     1704.52     1675.09     22.96 o 
  -1   5   8      366.22      368.19      7.93 o 
   0   5   8       45.81       51.42      3.26 o 
   1   5   8       11.16       11.87      1.66 o 
   2   5   8     1415.26     1462.93     13.26 o 
   3   5   8      226.89      215.80      3.28 o 
   4   5   8        4.69        2.42      1.64 o 
   5   5   8      162.76      167.63      4.85 o 
   6   5   8       60.10       59.29      3.85 o 
   7   5   8       16.97       15.31      2.44 o 
   8   5   8        2.37        2.67      1.38 o 
   9   5   8        0.14        0.29      1.67 o 
  -5   6   8        0.18       -0.02      4.02 o 
  -4   6   8        1.86        3.69      3.12 o 
  -3   6   8       47.60       49.23      6.49 o 
  -2   6   8        2.38       -0.20      2.79 o 
  -1   6   8       18.45       21.78      3.45 o 
   0   6   8       38.64       42.55      4.03 o 
   1   6   8       53.11       51.25      4.37 o 
   2   6   8      199.25      205.84      5.01 o 
   3   6   8       96.38      100.10      4.32 o 
   4   6   8       20.58       26.74      1.72 o 
   5   6   8       36.83       38.44      3.30 o 
   6   6   8       12.17       17.61      2.38 o 
   7   6   8       27.02       32.07      3.55 o 
   8   6   8        2.64        0.77      2.65 o 
   9   6   8        0.62        1.11      2.02 o 
  -4   7   8        4.83        9.72      4.06 o 
  -3   7   8        0.74        2.97      6.17 o 
  -2   7   8      188.50      185.50      9.76 o 
  -1   7   8        8.17       11.74      3.48 o 
   0   7   8      618.62      623.31     13.57 o 
   1   7   8      464.76      489.48     11.36 o 
   2   7   8       46.12       45.47      5.17 o 
   3   7   8        2.24        3.09      1.25 o 
   4   7   8       19.09       17.64      2.97 o 
   5   7   8       20.00       21.89      3.75 o 
   6   7   8       38.05       48.26      4.84 o 
   7   7   8        1.31        0.46      3.28 o 
   8   7   8       10.83       11.04      3.20 o 
   9   7   8        2.11       -1.40      1.91 o 
  -3   8   8        2.86        6.32      3.44 o 
  -2   8   8       30.75       26.51      5.16 o 
  -1   8   8       15.29       13.94      3.57 o 
   0   8   8       15.27       10.80      5.10 o 
   1   8   8        5.48        7.98      2.46 o 
   2   8   8       53.16       58.37      6.65 o 
   3   8   8        2.82        1.99      2.14 o 
   4   8   8       50.25       66.70      5.26 o 
   5   8   8        6.31        5.48      2.15 o 
   6   8   8       25.90       28.57      2.98 o 
   7   8   8        1.23       -0.71      2.52 o 
   8   8   8        8.06        9.77      2.27 o 
  -2   9   8       74.19       95.43      9.42 o 
  -1   9   8       29.66       34.11      5.54 o 
   0   9   8       37.48       49.11     11.28 o 
   1   9   8       30.95       26.49      5.47 o 
   2   9   8       92.88      108.52      8.36 o 
   3   9   8       91.08       93.43     11.36 o 
   4   9   8       15.22        8.35      3.98 o 
   5   9   8       23.98       27.02     11.02 o 
   6   9   8        2.91        4.98      2.34 o 
   7   9   8        2.35        3.45      2.34 o 
   8   9   8        0.60        2.09      2.35 o 
  -1  10   8        0.52        8.81      5.93 o 
   0  10   8        3.94        6.92      5.20 o 
   1  10   8        5.91        3.64      3.29 o 
   2  10   8        0.09       -1.28      5.36 o 
   3  10   8        2.69       -0.69      4.75 o 
   4  10   8        0.01       -6.03      8.83 o 
   5  10   8        0.10        1.60      3.74 o 
   6  10   8       43.44       49.51      7.45 o 
   7  10   8        2.72       -3.75      2.05 o 
   1  11   8        2.12        4.31      4.93 o 
   2  11   8        3.70        1.58      3.26 o 
   3  11   8       38.47       25.42      6.02 o 
   4  11   8       37.04       40.96      9.18 o 
   5  11   8        0.12       -2.21      5.82 o 
   6  11   8        0.01        4.77      9.75 o 
  -3 -10   9       24.93       14.73      6.26 o 
  -5  -9   9        3.39        1.44      3.19 o 
  -4  -9   9       34.27       38.14      5.75 o 
  -3  -9   9       45.05       46.91      7.66 o 
  -2  -9   9        2.19        6.14      4.66 o 
  -1  -9   9       14.53       16.53      4.96 o 
   0  -9   9        2.26        4.82      3.94 o 
   1  -9   9       20.17       33.71      5.99 o 
  -6  -8   9        0.97       -0.19      2.06 o 
  -5  -8   9       11.23       14.29      3.34 o 
  -4  -8   9        4.71        2.61      2.99 o 
  -3  -8   9       36.36       29.69      4.89 o 
  -2  -8   9       56.62       66.01      7.91 o 
  -1  -8   9        0.40        5.58      3.88 o 
   0  -8   9        0.00        3.25      3.35 o 
   1  -8   9        6.38        4.87      3.33 o 
   2  -8   9        0.27        5.39      5.98 o 
  -7  -7   9        0.06       -0.06      2.30 o 
  -6  -7   9        0.04        0.81      1.74 o 
  -5  -7   9        8.69       12.41      2.98 o 
  -4  -7   9       42.11       40.59      4.27 o 
  -3  -7   9       25.89       21.85      4.33 o 
  -2  -7   9       66.18       64.26      6.02 o 
  -1  -7   9      208.21      216.53     10.86 o 
   0  -7   9       53.49       50.00      6.62 o 
   1  -7   9        0.55        2.97      3.08 o 
   2  -7   9        7.49       14.19      3.88 o 
   3  -7   9        2.45        5.54      3.05 o 
  -7  -6   9        0.24        2.73      2.69 o 
  -6  -6   9       56.24       59.36      5.13 o 
  -5  -6   9       13.79       16.41      2.63 o 
  -4  -6   9      113.56      130.21      6.33 o 
  -3  -6   9       72.59       75.16      5.11 o 
  -2  -6   9       56.33       62.38      5.52 o 
  -1  -6   9        0.72        0.76      4.08 o 
   0  -6   9        3.50       11.18      4.16 o 
   1  -6   9      167.49      169.65      5.40 o 
   2  -6   9      171.30      176.82      6.59 o 
   3  -6   9        2.96        3.53      2.05 o 
   4  -6   9       36.70       39.71      4.43 o 
  -8  -5   9        0.19        2.42      2.91 o 
  -7  -5   9        0.07        0.29      2.34 o 
  -6  -5   9       13.42        9.63      2.90 o 
  -5  -5   9        0.50        0.81      1.75 o 
  -4  -5   9        8.95        9.13      1.79 o 
  -3  -5   9      230.29      213.33      6.60 o 
  -2  -5   9      212.42      209.86      9.11 o 
  -1  -5   9       17.41       17.63      2.19 o 
   0  -5   9      294.47      262.15      5.74 o 
   1  -5   9      707.62      703.10     10.85 o 
   2  -5   9       71.84       79.38      4.42 o 
   3  -5   9      101.97       99.39      5.26 o 
   4  -5   9      178.32      187.44      7.19 o 
   5  -5   9       14.16       11.26      2.72 o 
  -8  -4   9        1.08        0.74      3.45 o 
  -7  -4   9        1.68        1.24      2.06 o 
  -6  -4   9        0.07       -0.72      1.94 o 
  -5  -4   9       10.99       11.91      2.55 o 
  -4  -4   9      149.08      151.62      4.79 o 
  -3  -4   9      203.63      198.36      4.42 o 
  -2  -4   9      118.66      122.18      6.26 o 
  -1  -4   9        0.03        0.68      1.00 o 
   0  -4   9       11.31       12.65      1.68 o 
   1  -4   9      138.66      129.47      4.24 o 
   2  -4   9       88.01       91.15      4.30 o 
   3  -4   9      475.37      445.79      8.76 o 
   4  -4   9        3.26        4.23      1.75 o 
   5  -4   9        3.29        3.79      2.09 o 
   6  -4   9        0.51        1.05      2.18 o 
  -8  -3   9        9.23       10.51      7.15 o 
  -7  -3   9       36.68       32.52      8.20 o 
  -6  -3   9        6.04        0.72      3.42 o 
  -5  -3   9        5.81        8.61      1.94 o 
  -4  -3   9        3.07        2.69      1.45 o 
  -3  -3   9        3.77        2.47      1.28 o 
  -2  -3   9      253.75      256.09      4.73 o 
  -1  -3   9      168.60      177.72      3.92 o 
   0  -3   9        1.27        1.27      0.92 o 
   1  -3   9      160.79      159.84      4.79 o 
   2  -3   9       99.07      102.27      4.77 o 
   3  -3   9     1147.24     1115.86     14.38 o 
   4  -3   9       25.03       26.72      3.74 o 
   5  -3   9       36.34       34.13      3.33 o 
   6  -3   9       29.28       29.01      4.16 o 
  -8  -2   9        0.02        0.30      2.26 o 
  -7  -2   9        8.68        3.87      2.20 o 
  -6  -2   9        2.94        0.55      3.10 o 
  -5  -2   9       71.17       84.40      4.60 o 
  -4  -2   9        0.06        0.75      1.19 o 
  -3  -2   9       13.27       14.07      1.70 o 
  -2  -2   9       16.95       16.94      1.78 o 
  -1  -2   9        2.69        3.26      0.92 o 
   0  -2   9      318.58      304.97      4.68 o 
   1  -2   9      254.83      264.13      5.53 o 
   2  -2   9       23.72       32.03      2.49 o 
   3  -2   9        2.45        0.85      1.04 o 
   4  -2   9        8.48       11.51      2.61 o 
   5  -2   9      284.71      291.03      7.20 o 
   6  -2   9       46.89       45.33      3.87 o 
   7  -2   9        3.34        3.35      2.30 o 
  -8  -1   9        6.78        6.87      8.70 o 
  -7  -1   9        1.94        2.70      2.07 o 
  -6  -1   9        9.70        6.84      2.21 o 
  -5  -1   9       95.27       95.74      4.93 o 
  -4  -1   9       44.17       50.96      3.67 o 
  -3  -1   9       37.67       45.80      2.76 o 
  -2  -1   9       82.59       87.41      2.63 o 
  -1  -1   9       16.55       23.36      2.12 o 
   0  -1   9       15.59       15.36      1.80 o 
   1  -1   9      277.86      293.88      6.13 o 
   2  -1   9      727.13      704.85      9.64 o 
   3  -1   9       44.37       50.85      2.68 o 
   4  -1   9        2.13        1.90      1.25 o 
   5  -1   9      424.56      415.56      8.28 o 
   6  -1   9        8.23       10.91      2.06 o 
   7  -1   9       11.01        8.37      2.47 o 
  -7   0   9       22.18       29.10      5.14 o 
  -6   0   9        1.79       -1.18      1.76 o 
  -5   0   9        2.76        1.39      1.63 o 
  -4   0   9       30.73       34.95      3.03 o 
  -3   0   9     1019.72     1099.48     12.56 o 
  -2   0   9      125.46      119.99      3.03 o 
  -1   0   9       41.13       33.53      1.89 o 
   0   0   9       95.03       92.40      3.67 o 
   1   0   9      136.44      144.20      4.41 o 
   2   0   9       26.43       27.47      2.28 o 
   3   0   9        1.70        2.44      1.31 o 
   4   0   9      184.71      194.76      6.72 o 
   5   0   9       19.62       25.51      2.33 o 
   6   0   9        9.53        9.57      1.71 o 
   7   0   9       14.62       13.89      2.14 o 
   8   0   9        0.29        3.56      1.99 o 
  -7   1   9       57.65       60.50      7.04 o 
  -6   1   9       92.28       97.41      6.60 o 
  -5   1   9       27.48       30.33      3.19 o 
  -4   1   9       66.10       71.19      4.13 o 
  -3   1   9        0.03        0.96      1.07 o 
  -2   1   9      573.37      655.56      7.77 o 
  -1   1   9     3381.41     3574.87     26.33 o 
   0   1   9      419.19      380.97      5.84 o 
   1   1   9      547.86      497.10      6.67 o 
   2   1   9      822.25      837.86     10.42 o 
   3   1   9      882.15      948.85      9.95 o 
   4   1   9      167.04      177.86      3.75 o 
   5   1   9       35.48       34.13      2.51 o 
   6   1   9       76.00       80.45      3.90 o 
   7   1   9       59.94       62.91      4.14 o 
   8   1   9       10.42        6.98      2.39 o 
  -7   2   9        3.55       -0.03      2.42 o 
  -6   2   9       16.89       12.19      2.72 o 
  -5   2   9       10.94       11.77      2.45 o 
  -4   2   9      100.01      104.87      5.78 o 
  -3   2   9       39.44       45.63      2.70 o 
  -2   2   9        3.36        1.45      0.92 o 
  -1   2   9      816.16      979.49     10.27 o 
   0   2   9     1627.19     1709.93     14.92 o 
   1   2   9     1185.57     1276.48     11.68 o 
   2   2   9        1.18        0.08      0.47 o 
   3   2   9      242.61      241.14      4.81 o 
   4   2   9      367.63      363.62      8.68 o 
   5   2   9        4.33        3.34      0.87 o 
   6   2   9        0.31       -0.47      0.96 o 
   7   2   9       73.79       73.45      4.51 o 
   8   2   9        4.21        4.27      1.96 o 
  -6   3   9        6.74        4.80      2.50 o 
  -5   3   9      193.81      188.36     14.24 o 
  -4   3   9     1183.09     1163.74     19.89 o 
  -3   3   9      174.30      174.29      5.40 o 
  -2   3   9       17.63       17.12      1.69 o 
  -1   3   9      133.40      110.01      3.19 o 
   0   3   9     1410.82     1512.10     14.50 o 
   1   3   9     2744.18     3024.48     24.98 o 
   2   3   9      590.06      651.83      6.06 o 
   3   3   9      121.59      103.23      2.90 o 
   4   3   9        3.11        3.72      1.29 o 
   5   3   9      251.64      267.49      6.81 o 
   6   3   9       52.75       53.79      3.23 o 
   7   3   9       26.59       23.32      2.73 o 
   8   3   9       49.26       42.45      3.39 o 
   9   3   9       18.12       17.78      2.96 o 
  -6   4   9        0.14        1.48      3.42 o 
  -5   4   9        1.41       -0.64      2.85 o 
  -4   4   9       10.76       11.63      3.71 o 
  -3   4   9       89.14       87.73      4.84 o 
  -2   4   9      221.16      217.50      7.16 o 
  -1   4   9       11.85       12.63      1.31 o 
   0   4   9      173.47      179.13      4.74 o 
   1   4   9      331.21      331.15      6.02 o 
   2   4   9       20.85       25.56      1.37 o 
   3   4   9      603.35      661.68      8.31 o 
   4   4   9      480.09      456.81      6.64 o 
   5   4   9       44.20       57.50      4.23 o 
   6   4   9        0.77        1.71      2.03 o 
   7   4   9       39.57       42.26      3.65 o 
   8   4   9       15.84       12.90      2.06 o 
   9   4   9        1.19        0.85      1.90 o 
  -5   5   9        8.92        6.89      4.03 o 
  -4   5   9       51.24       55.77      7.19 o 
  -3   5   9       71.42       81.45      7.85 o 
  -2   5   9     1030.70      997.14     20.92 o 
  -1   5   9      150.13      152.51      5.13 o 
   0   5   9      223.56      225.81      5.78 o 
   1   5   9        3.60        4.23      1.31 o 
   2   5   9      116.81      129.29      2.81 o 
   3   5   9       32.01       43.60      1.68 o 
   4   5   9      200.39      216.75      4.44 o 
   5   5   9        6.41        7.07      1.58 o 
   6   5   9       55.51       52.30      3.65 o 
   7   5   9       24.41       22.47      2.87 o 
   8   5   9        0.36        1.56      1.78 o 
   9   5   9        0.62        2.05      1.89 o 
  -5   6   9        2.98        7.69      4.18 o 
  -4   6   9        0.00        0.59      2.49 o 
  -3   6   9       24.82       28.83      9.23 o 
  -2   6   9       53.33       45.85      5.40 o 
  -1   6   9       29.96       27.49      3.68 o 
   0   6   9      665.66      630.87     12.95 o 
   1   6   9      364.19      365.85      7.93 o 
   2   6   9        4.19        1.70      2.21 o 
   3   6   9       83.76       86.72      3.07 o 
   4   6   9        2.58        1.53      0.79 o 
   5   6   9       42.63       51.91      3.77 o 
   6   6   9      169.23      165.70      4.79 o 
   7   6   9        0.01       -0.16      1.50 o 
   8   6   9        0.22       -1.09      1.64 o 
   9   6   9        2.09        1.05      1.82 o 
  -4   7   9        5.22       10.48      4.30 o 
  -3   7   9       21.54       19.31      4.86 o 
  -2   7   9      129.68      122.12      9.72 o 
  -1   7   9       15.73       12.18      3.15 o 
   0   7   9      512.85      526.04     12.40 o 
   1   7   9        1.24       -2.18      2.73 o 
   2   7   9      822.96      813.74     19.88 o 
   3   7   9        0.02       -1.03      1.66 o 
   4   7   9      122.41      123.53      4.52 o 
   5   7   9        2.11        0.62      1.34 o 
   6   7   9        3.92        6.59      2.75 o 
   7   7   9        9.60        6.00      2.82 o 
   8   7   9       46.59       45.63      7.89 o 
   9   7   9        5.58        5.51      1.95 o 
  -3   8   9        5.25        7.08      3.40 o 
  -2   8   9        7.80       10.90      6.72 o 
  -1   8   9       36.33       35.85      5.46 o 
   0   8   9      118.93      122.69      6.56 o 
   1   8   9       92.17       94.01      6.25 o 
   2   8   9       20.36       15.76      5.06 o 
   3   8   9       70.80       75.81      6.86 o 
   4   8   9      168.14      192.56      8.40 o 
   5   8   9       30.42       21.89      3.07 o 
   6   8   9        0.91       -0.44      2.55 o 
   7   8   9        1.04        3.80      1.70 o 
   8   8   9        6.74        3.03      1.88 o 
  -2   9   9       21.12       20.38      5.04 o 
  -1   9   9       11.06       17.57     10.40 o 
   0   9   9        7.60       10.94      5.13 o 
   1   9   9        4.71        5.59      6.22 o 
   2   9   9      373.74      395.96     15.32 o 
   3   9   9       41.09       40.75      5.91 o 
   4   9   9      108.86       89.10      7.94 o 
   5   9   9       27.76       44.85      6.92 o 
   6   9   9      117.28      112.05      6.19 o 
   7   9   9       14.58       11.61      2.91 o 
   8   9   9        5.49        2.71      2.57 o 
  -1  10   9        1.61        0.54      3.94 o 
   0  10   9        0.70        5.60      3.50 o 
   1  10   9        5.45        2.14      6.71 o 
   2  10   9        3.10        4.23      3.47 o 
   3  10   9       28.24       30.49     12.82 o 
   4  10   9       11.26       18.39      5.26 o 
   5  10   9        1.66       -0.18      1.42 o 
   6  10   9       98.10      100.94      7.32 o 
   7  10   9       39.74       45.41      5.13 o 
   1  11   9        0.01       -0.99      3.79 o 
   2  11   9        0.11        1.36      4.81 o 
   3  11   9        7.01        2.02      3.06 o 
   4  11   9       37.18       46.28      7.09 o 
   5  11   9       23.11       28.32     11.74 o 
   6  11   9        0.38        1.39      5.26 o 
  -5  -9  10        9.81        6.50      4.09 o 
  -4  -9  10        4.88        2.21      3.50 o 
  -3  -9  10        0.16       -2.15      7.26 o 
  -2  -9  10        7.55        8.70      4.76 o 
  -1  -9  10        0.01        3.07      3.69 o 
   0  -9  10        4.20       12.70      6.79 o 
  -6  -8  10        0.35       -1.55      2.73 o 
  -5  -8  10        0.77       -0.31      2.47 o 
  -4  -8  10        0.79        0.12      2.73 o 
  -3  -8  10        0.05       -0.58      2.63 o 
  -2  -8  10        4.27       -0.11      4.02 o 
  -1  -8  10       16.56       22.73      6.03 o 
   0  -8  10        0.14        3.16      3.42 o 
   1  -8  10       19.31       21.54      7.06 o 
   2  -8  10        1.09        3.84      4.65 o 
  -7  -7  10        0.42        5.46      2.74 o 
  -6  -7  10        0.36       -1.49      2.27 o 
  -5  -7  10        0.01       -0.64      1.61 o 
  -4  -7  10        0.83        3.11      3.02 o 
  -3  -7  10       18.13       13.74      3.71 o 
  -2  -7  10        8.04        8.28      3.75 o 
  -1  -7  10       41.16       46.77      6.71 o 
   0  -7  10        4.97        7.12      4.09 o 
   1  -7  10        0.36        2.72      4.26 o 
   2  -7  10       13.78       22.81      4.39 o 
   3  -7  10        1.96       -1.23      3.61 o 
  -7  -6  10        1.43        3.17      2.59 o 
  -6  -6  10       14.98       15.21      3.00 o 
  -5  -6  10       14.38       12.77      2.42 o 
  -4  -6  10        7.48        6.18      2.79 o 
  -3  -6  10        5.46        3.83      2.11 o 
  -2  -6  10        0.02       -0.83      2.30 o 
  -1  -6  10        3.22       -2.50      3.40 o 
   0  -6  10        2.71       -0.87      2.58 o 
   1  -6  10        6.65       10.01      3.63 o 
   2  -6  10        4.04        5.02      1.87 o 
   3  -6  10       48.47       50.18      4.61 o 
   4  -6  10        0.36        3.05      2.79 o 
  -7  -5  10        1.19        0.96      2.50 o 
  -6  -5  10       51.29       44.10      5.10 o 
  -5  -5  10       16.92       21.31      4.20 o 
  -4  -5  10       13.47        7.79      1.92 o 
  -3  -5  10        2.17        6.72      2.08 o 
  -2  -5  10        1.51        2.18      1.61 o 
  -1  -5  10       17.00       18.39      2.34 o 
   0  -5  10      145.93      134.57      4.60 o 
   1  -5  10       95.52       96.98      4.73 o 
   2  -5  10        4.30        4.49      1.56 o 
   3  -5  10        6.02        5.25      1.84 o 
   4  -5  10        7.14        7.46      2.34 o 
   5  -5  10        8.07        4.25      3.11 o 
  -8  -4  10        0.00        0.26      2.52 o 
  -7  -4  10        4.25        0.40      3.88 o 
  -6  -4  10        2.20        4.24      2.94 o 
  -5  -4  10       64.55       57.87      4.69 o 
  -4  -4  10       75.44       73.42      3.90 o 
  -3  -4  10        2.35        4.45      1.42 o 
  -2  -4  10       99.17      106.51      3.34 o 
  -1  -4  10       15.80       16.26      3.42 o 
   0  -4  10       77.06       81.06      3.87 o 
   1  -4  10        0.06       -1.78      1.99 o 
   2  -4  10      237.13      234.77      5.96 o 
   3  -4  10        4.28        4.83      1.64 o 
   4  -4  10       71.40       83.87      4.97 o 
   5  -4  10       47.74       54.08      4.80 o 
   6  -4  10        8.77        7.89      3.19 o 
  -8  -3  10        0.70        2.69      2.78 o 
  -7  -3  10        6.17        1.82      4.37 o 
  -6  -3  10        0.11        2.26      2.18 o 
  -5  -3  10       43.20       40.98      3.40 o 
  -4  -3  10        0.46        1.27      1.46 o 
  -3  -3  10       77.86       77.59      3.74 o 
  -2  -3  10      138.70      137.31      3.14 o 
  -1  -3  10      336.07      350.22      5.14 o 
   0  -3  10      150.90      150.90      4.06 o 
   1  -3  10        9.18        8.57      1.92 o 
   2  -3  10       23.43       22.93      2.26 o 
   3  -3  10      470.93      424.78      8.15 o 
   4  -3  10        3.01        2.62      1.35 o 
   5  -3  10       60.31       65.76      4.49 o 
   6  -3  10        1.67        2.09      1.99 o 
  -8  -2  10       19.28       29.21      5.34 o 
  -7  -2  10        8.32        5.81      2.57 o 
  -6  -2  10        1.03        0.27      2.25 o 
  -5  -2  10        1.77        0.59      1.48 o 
  -4  -2  10      117.25      109.25      4.40 o 
  -3  -2  10        0.05        2.01      1.13 o 
  -2  -2  10        1.82        2.42      1.53 o 
  -1  -2  10       19.78       14.42      1.84 o 
   0  -2  10       69.11       75.90      2.75 o 
   1  -2  10        0.00        0.97      0.92 o 
   2  -2  10      319.94      316.55      7.04 o 
   3  -2  10      154.13      168.51      4.67 o 
   4  -2  10      155.24      157.32      5.03 o 
   5  -2  10      246.91      239.81      6.58 o 
   6  -2  10       30.02       36.40      3.63 o 
   7  -2  10       14.30       10.99      2.86 o 
  -7  -1  10        6.70        3.56      2.52 o 
  -6  -1  10        1.25        1.53      2.91 o 
  -5  -1  10      140.42      129.86      6.68 o 
  -4  -1  10       25.48       25.46      2.64 o 
  -3  -1  10        0.30        1.70      0.87 o 
  -2  -1  10       16.32       17.57      1.70 o 
  -1  -1  10        7.34       10.24      1.20 o 
   0  -1  10      665.13      749.60     10.91 o 
   1  -1  10      390.04      419.14      7.69 o 
   2  -1  10      626.11      622.44      9.02 o 
   3  -1  10        0.73        1.12      0.97 o 
   4  -1  10      154.56      147.70      4.69 o 
   5  -1  10      201.90      207.66      5.82 o 
   6  -1  10        8.44        9.47      2.02 o 
   7  -1  10        2.96        6.25      2.18 o 
  -7   0  10        4.06        2.53      2.34 o 
  -6   0  10        6.32        6.10      2.37 o 
  -5   0  10        1.16       -0.66      1.50 o 
  -4   0  10       79.73       94.33      4.51 o 
  -3   0  10      422.36      456.25      6.89 o 
  -2   0  10        0.29       -1.13      1.05 o 
  -1   0  10       21.43       22.15      1.62 o 
   0   0  10       62.82       64.53      2.78 o 
   1   0  10       40.73       43.61      2.73 o 
   2   0  10     2123.50     2132.59     22.83 o 
   3   0  10       14.63       23.04      1.92 o 
   4   0  10       64.94       65.31      3.23 o 
   5   0  10      229.19      240.25      5.84 o 
   6   0  10       39.46       39.85      3.26 o 
   7   0  10       58.12       68.13      4.57 o 
   8   0  10        0.12        2.06      2.22 o 
  -7   1  10        9.50        7.14      2.76 o 
  -6   1  10        0.14       -0.23      1.85 o 
  -5   1  10       84.14       90.32      5.14 o 
  -4   1  10       15.10       18.39      2.87 o 
  -3   1  10      492.86      508.41      7.48 o 
  -2   1  10      291.59      331.12      5.63 o 
  -1   1  10      461.79      469.89      5.96 o 
   0   1  10        9.99        9.13      1.27 o 
   1   1  10      634.32      599.34      8.66 o 
   2   1  10      170.58      196.88      4.43 o 
   3   1  10      143.67      164.40      3.38 o 
   4   1  10        1.62        3.23      0.92 o 
   5   1  10       33.53       31.33      2.52 o 
   6   1  10       23.00       26.48      2.65 o 
   7   1  10      111.53      118.06      5.92 o 
   8   1  10       13.24       12.12      5.81 o 
  -7   2  10       72.80       79.22      6.63 o 
  -6   2  10      110.86      115.30      8.42 o 
  -5   2  10        0.08        0.08      1.46 o 
  -4   2  10       33.75       32.54      3.11 o 
  -3   2  10      148.83      146.19      4.14 o 
  -2   2  10        0.16       -0.22      0.79 o 
  -1   2  10       27.06       36.52      2.22 o 
   0   2  10     1890.35     2074.03     17.75 o 
   1   2  10        3.06        1.39      0.95 o 
   2   2  10      623.63      615.15      5.91 o 
   3   2  10       69.95       77.58      1.82 o 
   4   2  10      288.12      318.46      5.45 o 
   5   2  10       80.18       74.96      2.46 o 
   6   2  10        3.69        3.72      1.97 o 
   7   2  10       38.61       43.80      4.97 o 
   8   2  10        8.93        5.93      1.99 o 
  -6   3  10        3.94       -2.56      2.42 o 
  -5   3  10       44.17       49.97      4.71 o 
  -4   3  10      154.90      165.08      6.00 o 
  -3   3  10       42.16       41.53      3.43 o 
  -2   3  10      110.62      110.06      3.33 o 
  -1   3  10        0.91        0.19      0.85 o 
   0   3  10      767.96      797.45      9.26 o 
   1   3  10      693.91      728.54      7.75 o 
   2   3  10     2072.96     2121.72     16.01 o 
   3   3  10       70.26       66.32      2.43 o 
   4   3  10      317.32      340.12      7.75 o 
   5   3  10      138.39      146.57      6.59 o 
   6   3  10        2.67        2.58      1.51 o 
   7   3  10       23.61       22.80      2.47 o 
   8   3  10        0.40       -0.97      1.45 o 
   9   3  10       13.03       15.16      3.37 o 
  -6   4  10        6.23        9.22      4.33 o 
  -5   4  10        3.43        1.42      3.55 o 
  -4   4  10       34.69       41.75      6.01 o 
  -3   4  10      174.02      179.90      9.16 o 
  -2   4  10      253.74      250.84      6.25 o 
  -1   4  10       15.18       13.80      1.77 o 
   0   4  10       12.46        8.99      1.64 o 
   1   4  10      806.52      822.45     10.79 o 
   2   4  10      798.45      834.37      7.79 o 
   3   4  10      997.22     1044.50     12.12 o 
   4   4  10       11.08       11.83      1.73 o 
   5   4  10       24.74       21.56      2.72 o 
   6   4  10        2.30        0.89      1.48 o 
   7   4  10       99.24       97.52      5.79 o 
   8   4  10        7.24        5.67      1.80 o 
   9   4  10        7.87        5.37      2.13 o 
  -5   5  10        0.23        0.23      3.01 o 
  -4   5  10        1.96        2.40      2.87 o 
  -3   5  10        2.08        2.37      2.75 o 
  -2   5  10       15.59       18.58      3.30 o 
  -1   5  10       17.26       18.40      2.74 o 
   0   5  10        9.85        9.15      2.58 o 
   1   5  10      182.39      180.23      7.76 o 
   2   5  10      239.71      241.21      4.46 o 
   3   5  10      129.51      130.77      2.62 o 
   4   5  10      222.28      228.94      4.56 o 
   5   5  10       57.58       65.55      4.15 o 
   6   5  10       83.43       94.93      5.54 o 
   7   5  10       32.14       27.69      3.04 o 
   8   5  10        0.10        0.64      1.60 o 
   9   5  10        9.07        5.58      1.98 o 
  -5   6  10        0.21        3.41      3.89 o 
  -4   6  10       19.86       27.02      8.56 o 
  -3   6  10       16.47       13.36      4.33 o 
  -2   6  10       88.28       82.07      7.32 o 
  -1   6  10      119.71      128.60      6.08 o 
   0   6  10      974.48      922.66     18.29 o 
   1   6  10      266.42      262.80      7.78 o 
   2   6  10       94.71       88.29      3.65 o 
   3   6  10      147.23      155.02      3.88 o 
   4   6  10       87.60       94.62      3.16 o 
   5   6  10      107.84      114.75      4.26 o 
   6   6  10      224.35      227.16      5.59 o 
   7   6  10        1.07       -0.22      1.39 o 
   8   6  10        0.13       -0.40      1.60 o 
   9   6  10        5.07        3.36      1.67 o 
  -4   7  10       29.27       41.82      7.09 o 
  -3   7  10        2.46        9.37      3.93 o 
  -2   7  10       43.59       46.69      6.46 o 
  -1   7  10      168.50      163.58      7.29 o 
   0   7  10      573.12      570.22     13.14 o 
   1   7  10       57.92       52.02      5.89 o 
   2   7  10     1120.63     1095.42     18.17 o 
   3   7  10       69.94       77.55      3.98 o 
   4   7  10       68.00       81.05      4.27 o 
   5   7  10       80.28       85.10      3.39 o 
   6   7  10       39.65       40.86      4.53 o 
   7   7  10       54.63       53.47      5.40 o 
   8   7  10       10.20        3.02      2.83 o 
  -3   8  10        2.23        2.32      3.31 o 
  -2   8  10        4.33        3.29      3.31 o 
  -1   8  10       26.39       24.48      5.86 o 
   0   8  10        2.78        1.43      2.02 o 
   1   8  10       25.48       25.25      5.00 o 
   2   8  10        0.01        1.34      1.77 o 
   3   8  10       33.43       41.26      5.72 o 
   4   8  10       55.15       59.16      6.86 o 
   5   8  10       19.41       23.75      6.21 o 
   6   8  10       46.87       50.97      4.05 o 
   7   8  10        8.82        7.83      4.55 o 
   8   8  10        2.47        2.16      3.07 o 
  -2   9  10       25.02       31.80      6.05 o 
  -1   9  10        3.72        7.71      3.37 o 
   0   9  10       57.18       65.24      5.94 o 
   1   9  10       10.09        2.88      3.13 o 
   2   9  10      225.58      247.07     17.01 o 
   3   9  10       47.13       49.47      6.48 o 
   4   9  10      186.09      197.92     24.44 o 
   5   9  10      116.83      120.80      7.43 o 
   6   9  10        2.21        4.53      2.27 o 
   7   9  10        2.30        3.17      2.09 o 
   8   9  10        1.78       -0.24      2.05 o 
  -1  10  10        3.22        8.08      5.66 o 
   0  10  10        0.30        4.53      3.53 o 
   1  10  10        0.41        2.83      3.19 o 
   2  10  10       25.69       17.70      4.70 o 
   3  10  10       16.29       14.80      4.72 o 
   4  10  10       67.85       65.79      7.48 o 
   5  10  10        2.60        2.13      2.24 o 
   6  10  10       36.93       45.98      7.02 o 
   7  10  10       81.64       85.76      6.10 o 
   1  11  10       38.08       49.20      7.64 o 
   2  11  10        9.54       12.46      7.06 o 
   3  11  10        9.11       11.39      8.32 o 
   4  11  10       13.15        7.63      4.85 o 
   5  11  10       16.20       13.14      4.11 o 
   6  11  10        1.67       -0.01      3.82 o 
  -4  -9  11        1.78        3.08      5.23 o 
  -3  -9  11        0.09        6.82      4.99 o 
  -2  -9  11        1.83       11.14      4.97 o 
  -1  -9  11        5.04       13.19      5.31 o 
  -6  -8  11        0.46       -1.63      2.19 o 
  -5  -8  11        9.51       10.95      3.50 o 
  -4  -8  11        0.01        3.37      3.19 o 
  -3  -8  11        2.26       -5.49      3.92 o 
  -2  -8  11        0.32        2.00      4.18 o 
  -1  -8  11       23.90       39.00      6.80 o 
   0  -8  11       22.21       13.04     13.00 o 
   1  -8  11      132.62      126.42     14.44 o 
  -6  -7  11        0.00       -2.56      2.17 o 
  -5  -7  11        2.96        3.59      2.17 o 
  -4  -7  11       11.01       11.35      2.88 o 
  -3  -7  11        8.64       11.43      3.33 o 
  -2  -7  11       15.52       23.78      5.59 o 
  -1  -7  11       34.35       43.48      7.32 o 
   0  -7  11      203.12      191.89     16.45 o 
   1  -7  11       89.12       83.09     11.27 o 
   2  -7  11       90.00      109.39     13.40 o 
   3  -7  11       55.07       58.07     10.59 o 
  -7  -6  11        0.63        1.47      2.56 o 
  -6  -6  11       23.63       23.94      3.67 o 
  -5  -6  11        9.63       12.39      3.08 o 
  -4  -6  11        5.61        4.48      2.96 o 
  -3  -6  11       48.21       49.54      5.16 o 
  -2  -6  11       20.31       34.88      8.61 o 
  -1  -6  11        0.15       -1.06      3.41 o 
   0  -6  11       76.27       83.82      7.90 o 
   1  -6  11       40.98       34.36      5.36 o 
   2  -6  11        0.13        1.00      1.82 o 
   3  -6  11       35.38       30.67      4.56 o 
   4  -6  11        1.45        6.45      2.88 o 
  -7  -5  11        4.12        2.94      2.71 o 
  -6  -5  11        9.66       14.36      4.41 o 
  -5  -5  11        0.01       -1.64      1.72 o 
  -4  -5  11       11.34       12.69      2.56 o 
  -3  -5  11        1.02        0.76      1.18 o 
  -2  -5  11       18.48       19.78      3.56 o 
  -1  -5  11      235.75      243.01     11.93 o 
   0  -5  11      173.37      176.53      5.21 o 
   1  -5  11        7.62        9.11      2.27 o 
   2  -5  11      102.95       98.84      4.81 o 
   3  -5  11        6.64        6.47      2.88 o 
   4  -5  11       34.73       38.58      4.26 o 
   5  -5  11       22.68       16.17      4.69 o 
  -7  -4  11        0.03        1.83      2.66 o 
  -6  -4  11        2.68       -1.18      2.15 o 
  -5  -4  11       12.99       14.13      2.88 o 
  -4  -4  11       73.76       74.89      6.41 o 
  -3  -4  11       33.06       39.58      3.15 o 
  -2  -4  11        1.35       -1.54      1.88 o 
  -1  -4  11       17.43       18.00      2.36 o 
   0  -4  11        6.29        5.45      2.12 o 
   1  -4  11      127.19      119.29      4.30 o 
   2  -4  11       12.39       16.70      2.29 o 
   3  -4  11        2.16        1.84      1.40 o 
   4  -4  11        4.47        5.31      2.74 o 
   5  -4  11        0.05        1.88      2.39 o 
  -7  -3  11        3.13        2.77      2.58 o 
  -6  -3  11        9.52        8.63      2.67 o 
  -5  -3  11        2.19        0.10      1.43 o 
  -4  -3  11      134.37      137.93      4.96 o 
  -3  -3  11        3.64        3.67      1.61 o 
  -2  -3  11        9.43       12.88      2.53 o 
  -1  -3  11       66.56       73.89      3.06 o 
   0  -3  11      306.34      325.65      8.74 o 
   1  -3  11       82.21       77.60      4.38 o 
   2  -3  11      108.99      116.48      4.26 o 
   3  -3  11       50.52       48.95      5.01 o 
   4  -3  11       74.71       69.48      5.09 o 
   5  -3  11       30.84       31.59      3.74 o 
   6  -3  11        8.43        6.97      3.03 o 
  -7  -2  11       24.33       30.93     11.33 o 
  -6  -2  11        0.78        1.78      1.74 o 
  -5  -2  11       44.24       42.96      3.57 o 
  -4  -2  11       19.94       16.18      2.34 o 
  -3  -2  11       48.46       50.44      3.96 o 
  -2  -2  11       80.93       72.58      2.96 o 
  -1  -2  11       36.54       40.16      2.04 o 
   0  -2  11       58.09       65.11      2.97 o 
   1  -2  11        2.47        2.50      1.13 o 
   2  -2  11      159.35      150.98      4.51 o 
   3  -2  11      233.25      223.99      5.49 o 
   4  -2  11        0.73        3.01      1.51 o 
   5  -2  11        0.03       -0.16      1.29 o 
   6  -2  11       46.08       53.03      4.68 o 
   7  -2  11        6.04        3.85      2.82 o 
  -7  -1  11        8.21        4.57      2.42 o 
  -6  -1  11        9.57       12.16      5.11 o 
  -5  -1  11       27.94       30.08      3.12 o 
  -4  -1  11       98.11      103.80      5.46 o 
  -3  -1  11        0.74        0.25      1.22 o 
  -2  -1  11       42.93       43.80      2.38 o 
  -1  -1  11       32.84       33.76      1.80 o 
   0  -1  11       57.10       55.19      3.37 o 
   1  -1  11        3.68        4.98      1.43 o 
   2  -1  11      114.10      121.62      3.61 o 
   3  -1  11       11.85       13.04      1.78 o 
   4  -1  11       32.12       29.54      2.59 o 
   5  -1  11      317.24      311.28      7.23 o 
   6  -1  11      133.99      135.25      5.56 o 
   7  -1  11        0.02        1.38      1.82 o 
  -7   0  11        5.77        9.30      2.79 o 
  -6   0  11        0.07       -0.73      1.93 o 
  -5   0  11       30.93       27.89      3.08 o 
  -4   0  11       49.86       48.12      4.00 o 
  -3   0  11       54.99       60.23      3.08 o 
  -2   0  11       67.42       63.03      2.71 o 
  -1   0  11       41.87       42.04      2.12 o 
   0   0  11      185.56      177.87      4.42 o 
   1   0  11       44.84       43.27      2.80 o 
   2   0  11        0.01        0.15      0.83 o 
   3   0  11        0.08        0.31      0.81 o 
   4   0  11       21.75       26.92      2.27 o 
   5   0  11       42.71       46.54      3.28 o 
   6   0  11        5.63        7.85      2.84 o 
   7   0  11       27.24       24.04      3.40 o 
   8   0  11        0.81        4.56      3.18 o 
  -7   1  11        1.99        5.53      2.97 o 
  -6   1  11        4.06        8.94      2.54 o 
  -5   1  11        3.41        3.33      1.86 o 
  -4   1  11       20.70       17.99      2.52 o 
  -3   1  11      138.90      140.30      4.00 o 
  -2   1  11      302.77      302.70      5.23 o 
  -1   1  11      249.56      273.42      4.50 o 
   0   1  11       70.39       56.49      2.93 o 
   1   1  11      361.78      367.70      6.12 o 
   2   1  11      573.84      583.82      8.89 o 
   3   1  11       79.75       95.46      2.30 o 
   4   1  11       20.77       19.47      1.94 o 
   5   1  11        5.26        8.18      1.59 o 
   6   1  11       17.16       23.02      3.04 o 
   7   1  11      183.25      191.34      5.99 o 
   8   1  11       15.21        9.15      2.21 o 
  -6   2  11       84.27      103.23      8.11 o 
  -5   2  11       21.08       25.31      3.36 o 
  -4   2  11        0.14        0.46      1.43 o 
  -3   2  11      144.60      153.31      4.22 o 
  -2   2  11      120.83      121.21      3.42 o 
  -1   2  11        5.49        7.86      1.16 o 
   0   2  11       86.19       98.27      2.71 o 
   1   2  11      139.82      117.26      3.92 o 
   2   2  11       49.57       49.59      3.62 o 
   3   2  11       29.61       27.82      1.49 o 
   4   2  11        1.74        2.40      0.70 o 
   5   2  11        0.12        0.10      0.91 o 
   6   2  11       34.86       42.94      3.05 o 
   7   2  11       12.26       10.82      2.00 o 
   8   2  11        0.80       -0.33      1.67 o 
  -6   3  11        0.01       -1.45      2.72 o 
  -5   3  11       14.90       15.49      5.05 o 
  -4   3  11      160.20      171.08      7.12 o 
  -3   3  11        0.03       -0.77      1.31 o 
  -2   3  11       16.65       16.74      1.87 o 
  -1   3  11        5.74        5.64      1.12 o 
   0   3  11      140.73      144.57      3.54 o 
   1   3  11      407.20      452.01      5.81 o 
   2   3  11       29.78       36.65      2.10 o 
   3   3  11        0.17       -0.04      0.53 o 
   4   3  11      416.74      425.32      7.39 o 
   5   3  11       73.20       85.17      5.84 o 
   6   3  11        3.47        1.91      1.56 o 
   7   3  11       10.11       10.71      2.60 o 
   8   3  11        9.43       10.14      2.18 o 
  -6   4  11        0.68        5.06      3.77 o 
  -5   4  11       11.22       14.97      4.63 o 
  -4   4  11       40.55       32.66      5.45 o 
  -3   4  11       44.67       52.75      6.21 o 
  -2   4  11        0.00        0.47      2.48 o 
  -1   4  11      506.12      498.94     10.07 o 
   0   4  11       92.25      104.90      3.88 o 
   1   4  11       30.08       18.09      1.98 o 
   2   4  11       23.30       24.17      1.53 o 
   3   4  11        6.31        7.18      0.86 o 
   4   4  11       17.77       13.43      2.27 o 
   5   4  11       17.07       20.16      1.86 o 
   6   4  11       57.49       50.26      3.92 o 
   7   4  11        9.15       13.05      2.55 o 
   8   4  11        3.98        2.66      1.65 o 
   9   4  11       23.09       21.30      3.15 o 
  -5   5  11        0.59       -1.28      2.26 o 
  -4   5  11        3.15       -0.05      2.55 o 
  -3   5  11       24.46       16.73      4.42 o 
  -2   5  11     1171.24     1153.68     26.78 o 
  -1   5  11      482.88      466.13     15.48 o 
   0   5  11       40.66       43.97      4.22 o 
   1   5  11        7.35        4.47      1.55 o 
   2   5  11      254.49      277.14      5.66 o 
   3   5  11      208.86      237.50      3.83 o 
   4   5  11       90.14       90.46      3.06 o 
   5   5  11        2.63        3.04      2.07 o 
   6   5  11       13.74       13.68      2.06 o 
   7   5  11       17.67       14.41      2.41 o 
   8   5  11        0.08        1.66      1.70 o 
   9   5  11        0.13       -0.71      1.49 o 
  -4   6  11       40.68       48.53      7.08 o 
  -3   6  11        1.62        3.72      3.36 o 
  -2   6  11       13.82       18.75      3.41 o 
  -1   6  11      127.40      110.13      6.81 o 
   0   6  11      539.41      454.46     16.90 o 
   1   6  11        0.03        0.40      1.48 o 
   2   6  11      283.34      274.09      6.71 o 
   3   6  11       48.79       52.33      2.59 o 
   4   6  11       75.76       86.05      2.46 o 
   5   6  11        2.55        2.91      1.44 o 
   6   6  11        7.79        7.78      1.78 o 
   7   6  11       67.77       69.34      4.15 o 
   8   6  11        0.11        0.20      1.71 o 
   9   6  11        6.04        5.38      2.97 o 
  -4   7  11        3.30        1.08      2.99 o 
  -3   7  11        0.47        1.86      3.47 o 
  -2   7  11        3.34        3.98      4.31 o 
  -1   7  11        3.14        1.80      2.11 o 
   0   7  11      265.96      252.04      8.57 o 
   1   7  11      354.81      364.73      9.93 o 
   2   7  11      146.25      149.06      6.23 o 
   3   7  11      111.36      110.31      5.16 o 
   4   7  11      134.76      143.25      5.43 o 
   5   7  11       51.25       47.08      3.52 o 
   6   7  11       18.63       18.77      2.84 o 
   7   7  11       14.20       19.50      3.86 o 
   8   7  11        9.09        5.50      3.04 o 
  -3   8  11       14.19       11.52      7.46 o 
  -2   8  11       16.88       18.71      4.70 o 
  -1   8  11       27.49       30.37      4.37 o 
   0   8  11        3.80        4.87      2.38 o 
   1   8  11       57.37       58.89      5.21 o 
   2   8  11      474.51      433.76     14.51 o 
   3   8  11      186.63      193.81     11.04 o 
   4   8  11      121.74      127.64      7.02 o 
   5   8  11        2.92       -0.68      3.22 o 
   6   8  11       61.16       64.41      4.43 o 
   7   8  11        0.59       -0.18      3.40 o 
   8   8  11        5.28        3.86      3.77 o 
  -2   9  11        0.06        2.08      2.83 o 
  -1   9  11        0.31        3.99      3.16 o 
   0   9  11        1.69        4.91      2.42 o 
   1   9  11       42.85       44.15      8.00 o 
   2   9  11       22.38       22.46      5.00 o 
   3   9  11       28.66       20.08      4.33 o 
   4   9  11      315.44      303.29     17.97 o 
   5   9  11      180.70      186.83      8.76 o 
   6   9  11       12.70       15.77      3.19 o 
   7   9  11        7.32        6.66      2.54 o 
   8   9  11        2.24        1.27      2.17 o 
  -1  10  11        4.71        4.99      5.02 o 
   0  10  11        0.48        4.17      3.52 o 
   1  10  11       24.43       23.18      5.62 o 
   2  10  11       24.45       22.46      5.43 o 
   3  10  11        9.60       11.51      3.96 o 
   4  10  11        4.04        4.28      3.08 o 
   5  10  11        6.48        7.62      3.39 o 
   6  10  11       93.06      101.57      7.55 o 
   7  10  11       16.15        8.06      3.22 o 
   1  11  11        3.47       11.56      4.47 o 
   2  11  11       19.73       21.48      5.57 o 
   3  11  11       24.12       26.08      9.64 o 
   4  11  11       77.01       81.46      9.21 o 
   5  11  11       16.22       10.92     10.25 o 
   6  11  11       31.62       25.60      9.38 o 
  -3  -9  12        0.03        6.24      8.13 o 
  -2  -9  12        6.82       14.75      6.18 o 
  -5  -8  12        4.32        1.69      2.45 o 
  -4  -8  12        6.49       -0.48      5.06 o 
  -3  -8  12       41.56       40.80      7.90 o 
  -2  -8  12        4.34        6.32      5.81 o 
  -1  -8  12        1.96        5.66      4.23 o 
   0  -8  12       31.71       29.11      8.17 o 
   1  -8  12       60.98       57.19     10.50 o 
  -6  -7  12        1.72       -0.81      2.38 o 
  -5  -7  12        2.42        0.57      2.00 o 
  -4  -7  12        0.78       -0.91      1.85 o 
  -3  -7  12       63.43       76.32      8.55 o 
  -2  -7  12       46.79       43.60      6.75 o 
  -1  -7  12       45.03       52.45      9.34 o 
   0  -7  12       84.10       97.97     12.42 o 
   1  -7  12       10.94       14.99      5.38 o 
   2  -7  12        0.63        0.94      5.16 o 
  -7  -6  12        2.34        5.10      2.59 o 
  -6  -6  12        8.08        9.68      3.83 o 
  -5  -6  12        0.36        2.45      2.70 o 
  -4  -6  12        8.44       11.04      2.32 o 
  -3  -6  12       55.96       63.65      4.43 o 
  -2  -6  12       83.21       79.90      8.15 o 
  -1  -6  12       11.00       11.45      4.19 o 
   0  -6  12       10.40        5.23      4.90 o 
   1  -6  12       85.31       77.87     10.91 o 
   2  -6  12        7.94        7.04      4.70 o 
   3  -6  12       10.41        8.27      2.68 o 
   4  -6  12       50.33       72.74      7.09 o 
  -7  -5  12       10.07        5.65      3.36 o 
  -6  -5  12        0.84        1.54      2.34 o 
  -5  -5  12        0.16        3.24      2.17 o 
  -4  -5  12       22.31       19.55      6.84 o 
  -3  -5  12        1.83        2.21      1.58 o 
  -2  -5  12       17.04       17.92      2.85 o 
  -1  -5  12       40.35       40.03      5.77 o 
   0  -5  12        4.59        2.80      1.62 o 
   1  -5  12        0.99       -0.19      1.52 o 
   2  -5  12      100.72      110.52      6.31 o 
   3  -5  12       15.06       13.73      2.81 o 
   4  -5  12        1.28        2.15      2.20 o 
  -7  -4  12        0.00        1.38      2.58 o 
  -6  -4  12        3.00        2.38      2.34 o 
  -5  -4  12      116.20      122.12     19.59 o 
  -4  -4  12        6.48        9.68      3.62 o 
  -3  -4  12        8.65        7.52      1.84 o 
  -2  -4  12        3.53        6.94      1.50 o 
  -1  -4  12       70.64       72.78      3.92 o 
   0  -4  12        8.44       10.69      2.20 o 
   1  -4  12       74.46       73.24      5.34 o 
   2  -4  12        1.85        3.50      1.83 o 
   3  -4  12       85.35       83.39      5.49 o 
   4  -4  12        3.46        1.76      1.97 o 
   5  -4  12        0.04       -2.03      1.76 o 
  -7  -3  12        7.57        1.87      3.53 o 
  -6  -3  12        5.76        4.54      2.17 o 
  -5  -3  12       19.43       18.32      2.70 o 
  -4  -3  12       21.79       20.50      2.45 o 
  -3  -3  12        0.09       -2.09      1.32 o 
  -2  -3  12       95.06       98.69      3.40 o 
  -1  -3  12        0.08        1.03      1.11 o 
   0  -3  12        1.67        3.18      1.45 o 
   1  -3  12       18.62       15.90      2.76 o 
   2  -3  12        3.30        3.37      1.91 o 
   3  -3  12       77.56       74.72      5.01 o 
   4  -3  12       41.36       35.54      7.23 o 
   5  -3  12       11.44        9.69      2.64 o 
   6  -3  12        0.10        2.89      2.27 o 
  -7  -2  12       16.77       10.80      8.27 o 
  -6  -2  12        1.40        1.90      2.00 o 
  -5  -2  12       26.13       24.77      5.01 o 
  -4  -2  12        3.75        5.38      1.70 o 
  -3  -2  12       76.11       75.98      4.98 o 
  -2  -2  12        1.78       -0.03      0.95 o 
  -1  -2  12        0.97        0.53      0.81 o 
   0  -2  12      544.74      531.64     14.83 o 
   1  -2  12        5.35        4.12      1.85 o 
   2  -2  12       87.40       88.17      5.06 o 
   3  -2  12      316.07      301.80      7.76 o 
   4  -2  12        3.62        0.88      1.76 o 
   5  -2  12        1.88        2.63      2.61 o 
   6  -2  12       11.03       11.62      2.71 o 
   7  -2  12        0.03        2.29      2.43 o 
  -7  -1  12        2.09        2.03      2.34 o 
  -6  -1  12        4.24        2.44      3.60 o 
  -5  -1  12        4.20        3.90      1.76 o 
  -4  -1  12        0.19       -0.34      1.77 o 
  -3  -1  12       23.68       26.13      2.38 o 
  -2  -1  12        1.74        2.67      1.02 o 
  -1  -1  12       13.19       13.70      1.38 o 
   0  -1  12      182.57      183.55      6.22 o 
   1  -1  12      197.82      200.03      5.62 o 
   2  -1  12      405.93      410.21      8.39 o 
   3  -1  12       69.44       73.69      6.53 o 
   4  -1  12        5.68        4.24      1.74 o 
   5  -1  12       44.55       49.01      4.17 o 
   6  -1  12        0.30        2.03      1.72 o 
   7  -1  12        4.90        4.94      3.46 o 
  -7   0  12        0.16        2.09      2.43 o 
  -6   0  12        7.36        4.29      2.35 o 
  -5   0  12        6.62       10.60      2.31 o 
  -4   0  12        5.97        9.06      1.92 o 
  -3   0  12      670.65      685.20      9.99 o 
  -2   0  12      205.95      204.45      4.39 o 
  -1   0  12        2.64        2.33      0.86 o 
   0   0  12      104.82       99.17      3.62 o 
   1   0  12      108.60      102.05      3.84 o 
   2   0  12      131.96      129.95      4.35 o 
   3   0  12       50.34       46.64      3.64 o 
   4   0  12       27.75       30.84      3.33 o 
   5   0  12        7.34        5.33      2.07 o 
   6   0  12        5.47        7.55      1.93 o 
   7   0  12        8.96       14.90      3.10 o 
  -6   1  12        0.07       -0.47      2.30 o 
  -5   1  12       15.81       14.88      2.88 o 
  -4   1  12       78.69       92.16      4.91 o 
  -3   1  12      308.52      300.11      6.43 o 
  -2   1  12        1.57        2.45      1.04 o 
  -1   1  12      115.64      113.13      3.14 o 
   0   1  12        1.87        3.85      1.56 o 
   1   1  12      354.49      349.36      6.20 o 
   2   1  12      319.94      298.18      6.79 o 
   3   1  12      270.46      266.55      4.87 o 
   4   1  12      172.41      191.78      4.92 o 
   5   1  12       76.64       75.38      3.46 o 
   6   1  12       24.18       27.00      3.95 o 
   7   1  12       83.60       87.40      6.84 o 
   8   1  12        2.98        4.26      2.69 o 
  -6   2  12       77.39       87.47      7.79 o 
  -5   2  12        1.41        1.30      2.11 o 
  -4   2  12      132.98      132.47      5.59 o 
  -3   2  12      242.00      241.23      5.81 o 
  -2   2  12       46.66       47.90      2.65 o 
  -1   2  12      489.91      540.26      6.99 o 
   0   2  12      407.22      391.75      5.77 o 
   1   2  12      142.11      154.51      3.87 o 
   2   2  12      224.51      209.71      4.90 o 
   3   2  12        1.46        1.11      0.67 o 
   4   2  12        0.11        0.80      0.87 o 
   5   2  12        5.95        4.97      1.34 o 
   6   2  12       29.99       35.44      3.49 o 
   7   2  12        4.79        6.78      1.78 o 
   8   2  12        0.88        1.54      2.03 o 
  -6   3  12       16.78       21.63      5.26 o 
  -5   3  12        5.40        7.65      3.48 o 
  -4   3  12       39.78       41.24      6.47 o 
  -3   3  12      440.12      435.48     11.18 o 
  -2   3  12       14.85       12.72      1.88 o 
  -1   3  12       22.21       27.92      2.16 o 
   0   3  12       14.79       21.71      1.70 o 
   1   3  12        3.16        1.36      0.81 o 
   2   3  12        1.72        2.27      0.83 o 
   3   3  12       54.86       50.56      1.77 o 
   4   3  12       44.05       44.23      2.57 o 
   5   3  12        0.63       -0.15      1.04 o 
   6   3  12        0.10        1.46      1.45 o 
   7   3  12        0.03        0.62      1.34 o 
   8   3  12       12.10       13.18      4.15 o 
  -5   4  12        2.71       -0.45      2.99 o 
  -4   4  12      294.12      284.74     12.75 o 
  -3   4  12      180.08      171.68     11.82 o 
  -2   4  12      147.82      153.99      6.58 o 
  -1   4  12        3.01        3.47      1.55 o 
   0   4  12      114.66      129.11      4.51 o 
   1   4  12      267.46      293.03      4.87 o 
   2   4  12       33.55       32.33      1.85 o 
   3   4  12       56.17       56.30      2.06 o 
   4   4  12        6.95        7.60      1.36 o 
   5   4  12        1.45        3.16      1.20 o 
   6   4  12        0.00        0.72      1.06 o 
   7   4  12        0.83        0.44      1.71 o 
   8   4  12        0.06        1.07      1.49 o 
  -5   5  12        2.65        5.48      3.89 o 
  -4   5  12        4.28        5.17      3.31 o 
  -3   5  12        0.39        5.56      3.03 o 
  -2   5  12      226.48      224.07     11.10 o 
  -1   5  12       16.84       23.98      3.39 o 
   0   5  12        9.28        7.40      2.84 o 
   1   5  12       23.87       28.57      2.67 o 
   2   5  12      126.13      131.69      4.05 o 
   3   5  12        4.69        3.21      0.97 o 
   4   5  12       29.80       31.58      2.50 o 
   5   5  12       16.22       18.32      1.88 o 
   6   5  12       13.91        9.30      2.03 o 
   7   5  12        0.05        1.49      1.51 o 
   8   5  12        0.13       -0.69      1.61 o 
  -4   6  12        0.21        0.82      2.86 o 
  -3   6  12        2.79        3.40      3.04 o 
  -2   6  12      191.27      199.84      8.19 o 
  -1   6  12       77.22       67.11      5.44 o 
   0   6  12      493.40      473.37     11.56 o 
   1   6  12       91.73       92.62      5.05 o 
   2   6  12      254.31      245.31      7.46 o 
   3   6  12      176.11      179.25      6.00 o 
   4   6  12       30.99       33.52      2.58 o 
   5   6  12       51.32       55.16      3.54 o 
   6   6  12       41.54       41.54      3.36 o 
   7   6  12        5.93        5.58      1.82 o 
   8   6  12        0.08        0.09      1.63 o 
  -4   7  12        2.86        3.96      3.43 o 
  -3   7  12        0.59        0.63      2.74 o 
  -2   7  12       32.99       37.00      5.71 o 
  -1   7  12       14.76       15.06      2.98 o 
   0   7  12       31.89       25.42      3.66 o 
   1   7  12      129.97      137.71      6.42 o 
   2   7  12       55.20       55.26      4.74 o 
   3   7  12      123.14      118.44     11.98 o 
   4   7  12        3.78        2.46      1.52 o 
   5   7  12        0.62        0.34      1.16 o 
   6   7  12       27.08       24.14      3.65 o 
   7   7  12        8.57        7.42      3.04 o 
   8   7  12       28.88       31.16      4.57 o 
  -3   8  12       13.37       15.45      7.96 o 
  -2   8  12       21.35       22.63      5.05 o 
  -1   8  12       22.66       23.52      5.19 o 
   0   8  12        2.18        1.25      2.52 o 
   1   8  12        1.34        1.40      1.89 o 
   2   8  12      397.06      399.76     10.79 o 
   3   8  12      586.75      631.12     13.55 o 
   4   8  12       49.14       51.61      7.33 o 
   5   8  12        1.71        0.98      2.85 o 
   6   8  12        0.26        2.84      3.49 o 
   7   8  12       26.41       22.11      5.18 o 
   8   8  12        0.20        0.14      3.31 o 
  -2   9  12        4.47        7.94      3.67 o 
  -1   9  12       21.70       18.74      9.64 o 
   0   9  12        2.40        6.67      2.57 o 
   1   9  12        8.99        8.45      2.72 o 
   2   9  12      105.87      104.62      9.15 o 
   3   9  12       23.65       25.04      4.96 o 
   4   9  12       75.26       68.16      6.62 o 
   5   9  12       39.97       36.58      4.97 o 
   6   9  12       45.02       44.84      5.17 o 
   7   9  12        7.70       -0.06      2.33 o 
   8   9  12        0.01       -3.71      3.37 o 
   0  10  12       13.44       18.01      4.97 o 
   1  10  12        0.97        0.51      3.11 o 
   2  10  12        1.20        4.45      3.16 o 
   3  10  12        0.00        0.50      2.86 o 
   4  10  12        3.68        3.65      3.66 o 
   5  10  12       34.28       29.01      9.56 o 
   6  10  12        0.90       -0.09      2.25 o 
   7  10  12        0.11       -1.65      4.09 o 
   1  11  12       20.15       28.11      6.32 o 
   2  11  12        5.78        6.14      3.90 o 
   3  11  12        6.42        3.41      3.92 o 
   4  11  12       86.40       78.70      8.73 o 
   5  11  12       29.61       22.87      5.11 o 
   6  11  12       19.61        9.32      4.01 o 
  -4  -8  13       31.63       22.94     15.29 o 
  -3  -8  13       19.06       16.06      8.18 o 
  -2  -8  13        4.47        7.65      5.24 o 
  -1  -8  13        3.83       14.68      4.94 o 
   0  -8  13       58.01       77.30     11.95 o 
  -6  -7  13        0.69       -0.94      4.66 o 
  -5  -7  13        9.77        3.78      4.14 o 
  -4  -7  13        3.08        9.16      4.08 o 
  -3  -7  13        7.96        6.09      7.03 o 
  -2  -7  13       13.06       20.66      6.80 o 
  -1  -7  13        1.19        0.57      9.38 o 
   0  -7  13        0.35       -0.17      8.60 o 
   1  -7  13      212.86      249.22     16.57 o 
   2  -7  13      108.34      143.70     27.56 o 
  -6  -6  13       25.05       24.79      4.49 o 
  -5  -6  13        2.73        3.37      2.43 o 
  -4  -6  13       11.54        4.33      3.93 o 
  -3  -6  13       19.46       14.17      5.11 o 
  -2  -6  13       34.78       22.40      7.26 o 
  -1  -6  13      173.21      146.51     14.63 o 
   0  -6  13        6.98        4.88      5.97 o 
   1  -6  13       47.40       49.21      9.27 o 
   2  -6  13        1.78        5.82      6.20 o 
   3  -6  13       46.75       56.13      5.22 o 
  -7  -5  13        0.11       -1.08      2.71 o 
  -6  -5  13        0.55        0.60      2.33 o 
  -5  -5  13       31.94       37.09      4.23 o 
  -4  -5  13       68.21       52.28      6.28 o 
  -3  -5  13        0.24       -3.47      1.73 o 
  -2  -5  13        5.83        7.52      3.71 o 
  -1  -5  13       47.67       51.57      8.57 o 
   0  -5  13      214.74      210.30      9.57 o 
   1  -5  13        5.71        0.60      1.86 o 
   2  -5  13       11.83        8.80      2.65 o 
   3  -5  13        2.00        1.18      2.68 o 
   4  -5  13       68.41       89.84      7.36 o 
  -7  -4  13        0.05        3.64      2.70 o 
  -6  -4  13       27.18       27.57      7.71 o 
  -5  -4  13      126.12      135.75     17.22 o 
  -4  -4  13        9.32        8.46      2.27 o 
  -3  -4  13       14.28       11.59      2.25 o 
  -2  -4  13       10.49       10.70      1.92 o 
  -1  -4  13       27.66       27.31      3.41 o 
   0  -4  13       45.82       57.81      4.75 o 
   1  -4  13      216.27      193.24      7.27 o 
   2  -4  13       19.00       17.35      3.24 o 
   3  -4  13        5.99        6.86      2.20 o 
   4  -4  13        0.43        0.91      1.80 o 
   5  -4  13        4.24        1.13      2.39 o 
  -7  -3  13        0.37        1.77      3.92 o 
  -6  -3  13       11.93       14.77      5.30 o 
  -5  -3  13       60.15       65.67      5.40 o 
  -4  -3  13        6.77        6.34      1.65 o 
  -3  -3  13       23.60       32.94      2.93 o 
  -2  -3  13      109.68      110.59      3.68 o 
  -1  -3  13       40.02       43.32      5.10 o 
   0  -3  13       16.34       21.69      5.42 o 
   1  -3  13      135.80      138.31      6.08 o 
   2  -3  13       50.00       35.76      4.00 o 
   3  -3  13      184.40      169.18      6.25 o 
   4  -3  13       10.30       14.29      2.84 o 
   5  -3  13        0.89        3.01      1.95 o 
   6  -3  13        7.02        6.81      2.56 o 
  -7  -2  13        5.33        7.75      3.03 o 
  -6  -2  13        0.08        0.17      1.96 o 
  -5  -2  13       41.77       43.29      3.75 o 
  -4  -2  13       40.83       32.31      2.96 o 
  -3  -2  13       12.22       12.78      2.02 o 
  -2  -2  13        8.92        9.02      1.38 o 
  -1  -2  13       13.06       11.49      1.61 o 
   0  -2  13       67.25       59.17      4.03 o 
   1  -2  13       29.24       39.25      3.91 o 
   2  -2  13        6.27        6.86      2.11 o 
   3  -2  13       18.85       11.68      2.52 o 
   4  -2  13       52.93       56.59      4.54 o 
   5  -2  13       96.82       95.60      6.82 o 
   6  -2  13       29.66       25.72      4.27 o 
  -7  -1  13        0.14        1.37      2.36 o 
  -6  -1  13        1.03        1.40      2.03 o 
  -5  -1  13       20.87       25.52      2.99 o 
  -4  -1  13       27.60       28.95      2.86 o 
  -3  -1  13        1.28        1.68      2.93 o 
  -2  -1  13       80.61       88.18      3.31 o 
  -1  -1  13       43.65       48.36      2.07 o 
   0  -1  13      665.53      624.52     10.77 o 
   1  -1  13       23.70       23.20      2.63 o 
   2  -1  13        0.26       -0.38      1.41 o 
   3  -1  13        9.18        8.51      2.10 o 
   4  -1  13       13.51       15.30      2.46 o 
   5  -1  13       18.23       18.21      2.83 o 
   6  -1  13        0.62        3.46      2.04 o 
   7  -1  13        0.12        4.01      2.17 o 
  -7   0  13        9.98       13.14      4.91 o 
  -6   0  13       16.34       18.04      3.59 o 
  -5   0  13        8.67        5.91      3.72 o 
  -4   0  13        4.59        3.73      1.62 o 
  -3   0  13        5.52        3.00      1.48 o 
  -2   0  13      244.00      224.55      4.71 o 
  -1   0  13      142.27      141.70      3.42 o 
   0   0  13      379.68      370.89      7.05 o 
   1   0  13       21.45       21.59      4.17 o 
   2   0  13       10.29        5.87      1.81 o 
   3   0  13        4.69        4.65      1.93 o 
   4   0  13        4.27        2.92      1.49 o 
   5   0  13       13.73        8.63      2.37 o 
   6   0  13       15.93       17.93      3.48 o 
   7   0  13       54.29       67.86      5.97 o 
  -6   1  13       20.16       18.93      4.31 o 
  -5   1  13        0.29       -0.39      1.93 o 
  -4   1  13       50.10       55.95      4.32 o 
  -3   1  13       14.94       14.45      2.09 o 
  -2   1  13      236.39      228.47      4.81 o 
  -1   1  13       23.23       21.63      1.89 o 
   0   1  13       86.59       93.48      4.06 o 
   1   1  13      130.79      126.76      3.96 o 
   2   1  13      183.27      183.83      5.06 o 
   3   1  13        3.89        4.49      1.59 o 
   4   1  13        5.73        6.86      1.93 o 
   5   1  13        0.47        2.07      1.75 o 
   6   1  13        1.21        1.39      1.65 o 
   7   1  13        1.04       -0.76      1.57 o 
   8   1  13        5.73        3.96      4.67 o 
  -6   2  13        0.02       -1.50      3.41 o 
  -5   2  13       21.04       30.62      4.67 o 
  -4   2  13        3.99        3.28      2.14 o 
  -3   2  13        0.21        0.21      1.69 o 
  -2   2  13      218.06      211.75      5.13 o 
  -1   2  13       29.32       29.48      2.20 o 
   0   2  13      334.47      345.04      7.45 o 
   1   2  13       38.26       54.14      2.86 o 
   2   2  13      114.12      110.23      3.77 o 
   3   2  13        0.19       -0.09      1.00 o 
   4   2  13      133.72      133.08      4.15 o 
   5   2  13        0.38        0.41      1.61 o 
   6   2  13        0.87       -2.28      1.88 o 
   7   2  13        1.01        0.43      1.51 o 
   8   2  13        0.18        0.08      2.52 o 
  -6   3  13      109.02      122.87     11.47 o 
  -5   3  13       17.91       26.24      5.43 o 
  -4   3  13       30.07       31.66      5.23 o 
  -3   3  13       11.21       10.97      3.21 o 
  -2   3  13      642.02      645.53     11.45 o 
  -1   3  13        0.97        0.40      1.08 o 
   0   3  13       73.39       81.00      2.86 o 
   1   3  13      267.92      261.39      7.16 o 
   2   3  13      138.53      158.13      3.49 o 
   3   3  13        0.14       -0.70      0.67 o 
   4   3  13       77.73       78.00      2.18 o 
   5   3  13        6.13        5.99      0.95 o 
   6   3  13       53.67       50.09      3.12 o 
   7   3  13       18.35       19.88      2.77 o 
   8   3  13       13.95       11.33      3.08 o 
  -5   4  13        1.09       -1.87      2.55 o 
  -4   4  13       15.72       15.48      7.30 o 
  -3   4  13       40.48       47.62      7.33 o 
  -2   4  13       21.86       13.35      2.68 o 
  -1   4  13       13.69       16.04      2.72 o 
   0   4  13       50.37       63.87      3.70 o 
   1   4  13       66.85       74.63      3.45 o 
   2   4  13       24.63       22.25      1.72 o 
   3   4  13        4.66        4.73      1.03 o 
   4   4  13       65.86       77.18      2.48 o 
   5   4  13       12.21       13.07      1.78 o 
   6   4  13        6.24        7.18      1.90 o 
   7   4  13        0.56        3.36      1.90 o 
   8   4  13        4.97        4.46      3.20 o 
  -5   5  13        8.06        8.64      4.16 o 
  -4   5  13       12.71       21.08      4.99 o 
  -3   5  13       10.28       11.32      3.74 o 
  -2   5  13      263.58      261.91     11.25 o 
  -1   5  13       35.66       35.70      3.99 o 
   0   5  13      112.95      102.97      5.64 o 
   1   5  13       43.25       39.94      3.73 o 
   2   5  13        3.12        5.62      1.47 o 
   3   5  13        0.37       -1.02      1.73 o 
   4   5  13       55.91       58.81      2.22 o 
   5   5  13        1.04        2.39      1.33 o 
   6   5  13        1.70        1.09      2.21 o 
   7   5  13       23.10       28.93      3.24 o 
   8   5  13       29.73       31.51      4.43 o 
  -4   6  13        0.00       -0.25      2.66 o 
  -3   6  13        6.57        2.76      3.02 o 
  -2   6  13       47.96       55.29      5.81 o 
  -1   6  13      162.17      167.29      7.09 o 
   0   6  13        1.63       -3.26      1.63 o 
   1   6  13       69.69       73.47      7.64 o 
   2   6  13        0.54        0.22      3.18 o 
   3   6  13       71.05       73.95      5.36 o 
   4   6  13        8.55        7.73      1.93 o 
   5   6  13        9.91        7.32      1.66 o 
   6   6  13        5.52        6.45      2.44 o 
   7   6  13       17.91       21.01      2.62 o 
   8   6  13        0.94        3.61      1.80 o 
  -3   7  13       19.51       26.60      5.34 o 
  -2   7  13        3.21        4.58      3.34 o 
  -1   7  13        0.42        0.13      2.23 o 
   0   7  13      245.01      225.70      8.27 o 
   1   7  13      200.95      183.52      7.20 o 
   2   7  13        3.29        5.24      2.51 o 
   3   7  13       22.39       23.38      8.86 o 
   4   7  13       36.00       32.99      3.53 o 
   5   7  13        3.20        4.76      1.72 o 
   6   7  13       11.71       13.74      3.21 o 
   7   7  13        0.01       -0.49      1.86 o 
   8   7  13        1.07        2.41      2.54 o 
  -2   8  13        4.66        2.28      3.12 o 
  -1   8  13       15.91       22.62      3.66 o 
   0   8  13       66.07       77.00      8.55 o 
   1   8  13       17.28       13.94      5.16 o 
   2   8  13       54.40       47.82      9.67 o 
   3   8  13       18.51       24.99      5.47 o 
   4   8  13        1.80        6.05      1.88 o 
   5   8  13        0.02       -9.87      5.16 o 
   6   8  13        0.95       -0.49      2.13 o 
   7   8  13        4.30       -0.04      3.38 o 
   8   8  13        0.03       -5.35      3.13 o 
  -1   9  13        6.80        8.77      6.11 o 
   0   9  13        0.05        2.36      2.69 o 
   1   9  13        0.02        0.91      2.10 o 
   2   9  13        4.52        0.94      2.53 o 
   3   9  13       14.78       15.29      8.07 o 
   4   9  13        2.54        3.61      4.44 o 
   5   9  13        0.20       16.19      8.41 o 
   6   9  13        9.54        7.69      7.10 o 
   7   9  13        0.19       -1.20      3.41 o 
   0  10  13        1.64        3.63      3.36 o 
   1  10  13       14.46       10.01      4.20 o 
   2  10  13        3.97        6.93      4.30 o 
   3  10  13       10.74       11.57      5.64 o 
   4  10  13       38.11       26.97      5.28 o 
   5  10  13       41.28       42.36      7.91 o 
   6  10  13        1.21        1.41      8.38 o 
   7  10  13        0.85        3.20      2.86 o 
   2  11  13        0.00        1.15      3.25 o 
   3  11  13       17.34        9.32      4.41 o 
   4  11  13        2.02        1.98      4.19 o 
   5  11  13        2.69        3.86      2.16 o 
  -4  -8  14       12.66       19.71      8.35 o 
  -3  -8  14        7.80       15.78      8.59 o 
  -2  -8  14        6.19        6.77      6.65 o 
  -1  -8  14        4.09       20.19      6.50 o 
   0  -8  14       71.81       90.41     12.81 o 
  -5  -7  14        0.07        5.91      6.39 o 
  -4  -7  14       48.99       56.39     11.44 o 
  -3  -7  14       57.10       73.88     11.94 o 
  -2  -7  14       40.55       47.23      9.99 o 
  -1  -7  14        3.09        0.22      4.31 o 
   0  -7  14       22.46       39.30      8.90 o 
   1  -7  14       36.75       53.53      9.92 o 
   2  -7  14       91.83      111.02     14.36 o 
  -6  -6  14       13.29       17.28      3.73 o 
  -5  -6  14        5.77        8.16      3.59 o 
  -4  -6  14       29.84       51.56     10.59 o 
  -3  -6  14       10.51       13.09      6.64 o 
  -2  -6  14        0.98        7.94      5.81 o 
  -1  -6  14       11.92       20.72     14.90 o 
   0  -6  14        1.52        0.89      4.36 o 
   1  -6  14        6.64        4.83      4.60 o 
   2  -6  14        3.14        4.56      3.95 o 
   3  -6  14       11.30        8.00      5.88 o 
  -6  -5  14       10.22       10.37      4.83 o 
  -5  -5  14      153.13      162.64     11.43 o 
  -4  -5  14       99.25      106.05      6.34 o 
  -3  -5  14        0.09        2.37      5.28 o 
  -2  -5  14       45.18       67.78     13.36 o 
  -1  -5  14      228.75      217.67     19.39 o 
   0  -5  14       37.23       40.58      7.87 o 
   1  -5  14       34.68       29.73      3.50 o 
   2  -5  14        2.38        1.81      1.83 o 
   3  -5  14       20.59       15.69      3.11 o 
   4  -5  14       26.63       37.69      5.46 o 
  -6  -4  14        5.16        5.20      9.61 o 
  -5  -4  14       10.46       13.52     10.33 o 
  -4  -4  14       20.14       23.57      3.26 o 
  -3  -4  14        5.42        1.86      1.68 o 
  -2  -4  14       53.49       65.40      6.26 o 
  -1  -4  14       18.53       19.02      3.70 o 
   0  -4  14       87.51       76.21      5.51 o 
   1  -4  14       75.52       66.75      5.46 o 
   2  -4  14        0.85       -0.30      2.86 o 
   3  -4  14       40.88       39.16      6.07 o 
   4  -4  14        7.42        8.96      2.47 o 
   5  -4  14        2.54        5.02      2.34 o 
  -7  -3  14        4.59        0.99      2.71 o 
  -6  -3  14        0.75        4.03      2.53 o 
  -5  -3  14       90.29       90.86     11.40 o 
  -4  -3  14      164.64      160.56      6.22 o 
  -3  -3  14        6.91        6.44      1.92 o 
  -2  -3  14       37.24       46.86      5.37 o 
  -1  -3  14        0.75        1.11      1.89 o 
   0  -3  14        3.87        1.49      1.56 o 
   1  -3  14       37.71       38.36      4.04 o 
   2  -3  14       24.75       21.96      3.38 o 
   3  -3  14       11.31        6.06      2.12 o 
   4  -3  14        4.49        5.17      2.15 o 
   5  -3  14        0.16        0.33      1.90 o 
   6  -3  14        1.60        1.92      2.12 o 
  -7  -2  14       10.36       12.36      3.91 o 
  -6  -2  14        0.54        1.98      2.55 o 
  -5  -2  14        0.06       -0.42      1.57 o 
  -4  -2  14       32.18       35.68      6.53 o 
  -3  -2  14       83.58       87.59      4.98 o 
  -2  -2  14        3.00        3.23      1.48 o 
  -1  -2  14       69.81       68.18      4.48 o 
   0  -2  14       50.18       48.63      4.21 o 
   1  -2  14       11.35       11.69      2.48 o 
   2  -2  14        6.58        5.33      1.88 o 
   3  -2  14        4.87        3.72      1.96 o 
   4  -2  14        1.01        1.49      1.84 o 
   5  -2  14        0.31        0.07      1.86 o 
   6  -2  14       11.33       10.51      2.72 o 
  -7  -1  14        1.65        4.35      5.42 o 
  -6  -1  14        1.47        2.79      2.34 o 
  -5  -1  14        9.33        4.95      2.19 o 
  -4  -1  14       41.62       49.61      5.47 o 
  -3  -1  14        0.55        0.42      1.34 o 
  -2  -1  14      157.86      164.91      4.24 o 
  -1  -1  14       33.82       29.22      2.99 o 
   0  -1  14       34.98       33.89      3.13 o 
   1  -1  14        0.80        0.42      1.21 o 
   2  -1  14       94.87       89.89      5.28 o 
   3  -1  14      123.72      117.73      5.66 o 
   4  -1  14        4.63        6.17      2.02 o 
   5  -1  14       70.65       64.85      8.37 o 
   6  -1  14        0.07        1.69      2.55 o 
   7  -1  14        0.14        1.54      4.56 o 
  -6   0  14        3.12        8.55      4.56 o 
  -5   0  14       21.12       18.57      5.91 o 
  -4   0  14        9.47       11.23      2.35 o 
  -3   0  14      104.47      115.36      4.54 o 
  -2   0  14       35.36       32.54      2.57 o 
  -1   0  14       78.09       77.63      4.14 o 
   0   0  14      242.12      233.98      7.08 o 
   1   0  14     1390.56     1336.04     17.50 o 
   2   0  14       21.90       18.16      2.61 o 
   3   0  14        5.26        4.21      2.22 o 
   4   0  14        6.03        2.34      1.69 o 
   5   0  14       51.24       57.19      4.86 o 
   6   0  14        1.07       -0.29      2.00 o 
   7   0  14       53.93       62.34      9.47 o 
  -6   1  14        5.25        5.01      3.20 o 
  -5   1  14        0.30        2.20      2.39 o 
  -4   1  14        4.57        5.71      2.15 o 
  -3   1  14       72.13       79.84      5.39 o 
  -2   1  14       52.44       52.95      4.64 o 
  -1   1  14      492.68      475.47      7.36 o 
   0   1  14      105.95      118.13      4.08 o 
   1   1  14      239.88      235.09      5.50 o 
   2   1  14        0.24        1.11      1.26 o 
   3   1  14       88.31       91.68      4.95 o 
   4   1  14       53.53       47.52      5.35 o 
   5   1  14      126.14      115.00      8.64 o 
   6   1  14       20.96       21.49      3.50 o 
   7   1  14        2.01        4.67      3.33 o 
  -6   2  14       36.65       50.30      7.42 o 
  -5   2  14        3.29        3.81      6.24 o 
  -4   2  14       16.68       22.96      3.95 o 
  -3   2  14       20.99       23.34      4.81 o 
  -2   2  14      174.00      184.30      5.25 o 
  -1   2  14        4.28        4.69      1.27 o 
   0   2  14       42.04       43.17      2.19 o 
   1   2  14     1033.53     1045.07     13.65 o 
   2   2  14       15.05       11.53      3.35 o 
   3   2  14      193.28      189.02      5.81 o 
   4   2  14       76.50       77.35      4.24 o 
   5   2  14      126.37      123.85      5.22 o 
   6   2  14        4.52        7.84      1.84 o 
   7   2  14        1.43        2.20      2.82 o 
   8   2  14        5.84        5.90      4.38 o 
  -6   3  14        7.82       14.14      5.08 o 
  -5   3  14        0.71       -1.49      3.22 o 
  -4   3  14       37.09       38.55      5.79 o 
  -3   3  14        0.47       -0.83      2.41 o 
  -2   3  14       63.38       70.63      7.32 o 
  -1   3  14       97.15      110.06      4.52 o 
   0   3  14      139.39      140.47      4.26 o 
   1   3  14        5.67        5.58      1.16 o 
   2   3  14      285.87      271.82      6.51 o 
   3   3  14       34.37       33.45      2.56 o 
   4   3  14        0.20        1.13      1.12 o 
   5   3  14       14.64       18.07      2.28 o 
   6   3  14      137.78      128.29      6.05 o 
   7   3  14       27.04       28.14      4.22 o 
   8   3  14        0.07        0.72      3.45 o 
  -5   4  14        2.56        3.56      4.30 o 
  -4   4  14       79.43       96.53     11.95 o 
  -3   4  14       38.98       33.57     15.63 o 
  -2   4  14        2.90        0.72      1.77 o 
  -1   4  14        6.96        5.33      2.01 o 
   0   4  14        0.14        4.45      1.71 o 
   1   4  14       25.83       25.30      3.22 o 
   2   4  14      171.64      179.01      4.07 o 
   3   4  14      154.59      160.13      4.03 o 
   4   4  14        0.00        0.51      1.03 o 
   5   4  14        8.92        7.41      1.95 o 
   6   4  14       16.78       16.77      5.91 o 
   7   4  14       53.24       50.79      5.41 o 
   8   4  14       19.48       14.68      3.97 o 
  -5   5  14        0.07       -0.58      2.69 o 
  -4   5  14       23.47       28.13      6.60 o 
  -3   5  14        7.96       10.38      5.95 o 
  -2   5  14        0.47       -1.71      1.55 o 
  -1   5  14        9.82        6.76      3.17 o 
   0   5  14        5.95        4.61      2.40 o 
   1   5  14        1.23        0.33      1.49 o 
   2   5  14      247.83      234.23      7.11 o 
   3   5  14       11.37        9.06      2.28 o 
   4   5  14      129.69      135.89      3.99 o 
   5   5  14       32.93       38.73      2.72 o 
   6   5  14       40.06       35.24      5.00 o 
   7   5  14        5.23        6.10      3.55 o 
   8   5  14       75.02       88.16      7.07 o 
  -4   6  14        2.85        4.42      3.63 o 
  -3   6  14        3.95       -0.78      2.56 o 
  -2   6  14        4.23        0.27      2.29 o 
  -1   6  14        0.32        0.79      1.84 o 
   0   6  14       21.98       29.80      4.35 o 
   1   6  14       33.60       29.37      3.67 o 
   2   6  14       19.88       15.20      3.37 o 
   3   6  14       54.12       58.94      4.45 o 
   4   6  14       59.57       57.02     12.05 o 
   5   6  14        0.01       -1.54      1.79 o 
   6   6  14       12.32       15.66      2.48 o 
   7   6  14       19.69       17.44      2.75 o 
   8   6  14        7.81        5.59      2.53 o 
  -3   7  14        0.51        1.70      3.18 o 
  -2   7  14        5.74       12.81      3.74 o 
  -1   7  14        2.54        0.91      2.07 o 
   0   7  14        7.38        2.98      2.02 o 
   1   7  14        1.40        1.50      1.75 o 
   2   7  14        2.76        2.72      2.03 o 
   3   7  14        6.36        6.15      2.47 o 
   4   7  14        5.43        8.51      2.64 o 
   5   7  14       15.95       15.25      2.43 o 
   6   7  14       38.02       31.35      4.36 o 
   7   7  14        3.95        4.00      2.51 o 
  -2   8  14        0.00        4.43      2.89 o 
  -1   8  14       16.17       18.65      3.60 o 
   0   8  14        7.27        6.54      2.49 o 
   1   8  14        0.24        0.08      1.73 o 
   2   8  14       20.05       23.49      3.47 o 
   3   8  14       23.87       20.72      4.46 o 
   4   8  14        0.28        1.31      2.61 o 
   5   8  14        0.25        2.36      1.61 o 
   6   8  14        1.96        1.40      2.14 o 
   7   8  14       11.10       11.39      7.21 o 
   8   8  14        0.06       -4.79      3.31 o 
  -1   9  14        0.76        9.92      3.71 o 
   0   9  14        1.83        6.18      3.85 o 
   1   9  14        6.47        8.09      2.84 o 
   2   9  14        0.15        1.03      1.89 o 
   3   9  14        1.02        2.59      2.45 o 
   4   9  14        0.49        2.04      1.64 o 
   5   9  14       28.31       31.65      4.74 o 
   6   9  14        1.95        2.22      2.39 o 
   7   9  14        2.06       -0.42      2.17 o 
   0  10  14        2.62        9.84      4.01 o 
   1  10  14        0.45        5.92      4.57 o 
   2  10  14        2.85        4.42      3.13 o 
   3  10  14        1.29        1.72      3.89 o 
   4  10  14        2.22        0.07      2.63 o 
   5  10  14       10.59        3.60      2.91 o 
   6  10  14       11.99       15.52      5.18 o 
   2  11  14        0.77       -1.26      2.97 o 
   3  11  14        0.25        1.08      3.42 o 
   4  11  14        0.02        2.44      3.42 o 
   5  11  14        2.81       14.00     10.01 o 
  -2  -8  15        4.79        5.93      5.73 o 
  -4  -7  15       29.57       23.80      9.31 o 
  -3  -7  15        4.56       15.71      6.72 o 
  -2  -7  15        2.09       -2.56      8.13 o 
  -1  -7  15        1.76        3.68      9.46 o 
   0  -7  15        1.77       -1.36      5.92 o 
   1  -7  15        1.75        5.08      6.95 o 
  -5  -6  15        0.51       20.06      8.91 o 
  -4  -6  15       19.38       27.01      9.02 o 
  -3  -6  15        0.14        9.35      6.25 o 
  -2  -6  15       89.09      101.52     38.83 o 
  -1  -6  15        8.68        4.79      4.98 o 
   0  -6  15       11.40       21.54      9.08 o 
   1  -6  15        4.70        1.62      4.06 o 
   2  -6  15        5.56        1.45      4.20 o 
  -6  -5  15       12.92       13.37      3.96 o 
  -5  -5  15       46.94       59.70     19.43 o 
  -4  -5  15       26.95       33.87      9.16 o 
  -3  -5  15       21.17       15.11      7.19 o 
  -2  -5  15       50.07       48.70      9.46 o 
  -1  -5  15       21.09       18.42      6.82 o 
   0  -5  15        0.34        4.14      3.96 o 
   1  -5  15       35.74       36.80      6.13 o 
   2  -5  15        6.22        8.27      2.46 o 
   3  -5  15       10.85       10.96      2.96 o 
   4  -5  15        1.97        0.72      3.01 o 
  -6  -4  15       58.97       80.50      9.86 o 
  -5  -4  15      314.86      340.98     15.26 o 
  -4  -4  15      227.33      233.18     21.03 o 
  -3  -4  15       48.44       49.08      9.74 o 
  -2  -4  15       37.64       53.04      6.28 o 
  -1  -4  15        0.66        0.63      2.20 o 
   0  -4  15      308.71      262.50      9.09 o 
   1  -4  15      584.66      528.38     16.93 o 
   2  -4  15       67.41       67.88      9.32 o 
   3  -4  15       31.06       27.21      3.67 o 
   4  -4  15        1.31        3.95      3.86 o 
   5  -4  15        7.78        6.95      4.14 o 
  -6  -3  15        1.53        2.90      2.73 o 
  -5  -3  15       65.09       72.24     10.40 o 
  -4  -3  15        7.24        9.64      2.25 o 
  -3  -3  15      646.68      644.22     20.78 o 
  -2  -3  15        9.61       11.91      3.65 o 
  -1  -3  15        0.00        0.73      2.27 o 
   0  -3  15       42.35       49.44      5.57 o 
   1  -3  15        2.38        4.67      2.02 o 
   2  -3  15      169.75      144.09      6.98 o 
   3  -3  15       80.52       78.27      7.80 o 
   4  -3  15       10.49        9.55      2.57 o 
   5  -3  15       14.20       21.68      3.43 o 
  -6  -2  15        0.01        1.27      2.48 o 
  -5  -2  15        1.14        0.67      1.83 o 
  -4  -2  15       72.67       75.75      8.00 o 
  -3  -2  15      849.43      877.20     20.21 o 
  -2  -2  15      519.45      501.92     11.75 o 
  -1  -2  15       20.85       20.71      3.30 o 
   0  -2  15      131.15      122.77      6.63 o 
   1  -2  15        1.46       -1.25      1.61 o 
   2  -2  15        1.25       -1.28      1.81 o 
   3  -2  15      467.21      419.96     11.21 o 
   4  -2  15        8.44        6.74      2.14 o 
   5  -2  15        9.34       13.50      3.85 o 
   6  -2  15        2.48        3.16      2.35 o 
  -6  -1  15        1.57        3.56      2.61 o 
  -5  -1  15       19.95       23.92      5.57 o 
  -4  -1  15       19.07       23.67      7.17 o 
  -3  -1  15        5.68        2.98      2.03 o 
  -2  -1  15      215.15      216.77      6.88 o 
  -1  -1  15     1611.79     1577.35     27.72 o 
   0  -1  15      482.36      446.00     10.50 o 
   1  -1  15       15.27       16.02      2.60 o 
   2  -1  15      495.78      462.65     11.00 o 
   3  -1  15        3.58       -0.05      1.58 o 
   4  -1  15       11.79        6.08      1.97 o 
   5  -1  15      294.99      283.37      8.58 o 
   6  -1  15        6.73        8.21      2.47 o 
  -6   0  15        0.03        8.11      5.41 o 
  -5   0  15       41.01       48.74      6.27 o 
  -4   0  15        3.64        2.41      1.98 o 
  -3   0  15       81.06       87.05      6.88 o 
  -2   0  15       73.63       81.94      5.08 o 
  -1   0  15      147.04      147.82      7.08 o 
   0   0  15      339.61      335.67      7.96 o 
   1   0  15      206.50      195.82      6.70 o 
   2   0  15      141.77      132.40      8.02 o 
   3   0  15        0.29        0.15      1.50 o 
   4   0  15       12.47       12.99      2.48 o 
   5   0  15       56.45       59.02      4.53 o 
   6   0  15       48.09       53.99      6.48 o 
   7   0  15       36.90       36.12      7.39 o 
  -6   1  15        0.14       -0.77      4.13 o 
  -5   1  15        0.91        3.40      2.69 o 
  -4   1  15        5.66        4.89      2.78 o 
  -3   1  15        3.64        3.23      2.02 o 
  -2   1  15        1.06       -0.34      1.22 o 
  -1   1  15      193.68      185.63      6.06 o 
   0   1  15      107.62      111.17      4.78 o 
   1   1  15      214.25      215.18      6.09 o 
   2   1  15      386.70      365.75      8.82 o 
   3   1  15      256.81      259.29      9.20 o 
   4   1  15      201.42      187.23      6.50 o 
   5   1  15        3.79        4.95      1.94 o 
   6   1  15       17.92       11.11      5.60 o 
   7   1  15       21.51       24.74      6.76 o 
  -6   2  15        2.69        6.35      4.05 o 
  -5   2  15        6.45        6.67      3.79 o 
  -4   2  15       10.04        8.28      3.47 o 
  -3   2  15        1.06       -1.42      2.78 o 
  -2   2  15      172.28      179.24      5.67 o 
  -1   2  15        1.18        2.49      1.38 o 
   0   2  15        8.75       11.68      2.11 o 
   1   2  15        0.02        1.69      1.42 o 
   2   2  15      357.08      342.01      8.19 o 
   3   2  15      134.10      134.63      5.12 o 
   4   2  15      530.51      521.87     10.79 o 
   5   2  15       48.65       60.04      7.61 o 
   6   2  15        5.29        5.00      2.33 o 
   7   2  15        2.76        0.88      1.72 o 
   8   2  15        0.01        2.40      2.41 o 
  -5   3  15        0.79        2.23      3.23 o 
  -4   3  15        5.87       10.73      4.40 o 
  -3   3  15        8.62        6.62      2.83 o 
  -2   3  15        3.51        3.11      1.72 o 
  -1   3  15       15.27       13.57      5.04 o 
   0   3  15       77.31       80.55      3.73 o 
   1   3  15        0.05        0.57      1.16 o 
   2   3  15       67.94       67.77      3.86 o 
   3   3  15       46.92       51.05      3.66 o 
   4   3  15       62.96       70.21      4.08 o 
   5   3  15      210.57      224.85      6.44 o 
   6   3  15       30.73       22.43      2.90 o 
   7   3  15        3.14        4.88      2.83 o 
   8   3  15        0.33        0.26      2.87 o 
  -5   4  15       21.26       26.54      7.53 o 
  -4   4  15        7.39       10.43      3.96 o 
  -3   4  15       11.92       20.97      4.35 o 
  -2   4  15       29.50       22.47      3.44 o 
  -1   4  15        0.42        1.11      1.49 o 
   0   4  15        1.57       -1.12      1.26 o 
   1   4  15       20.81       17.23      2.50 o 
   2   4  15        2.68        0.83      1.58 o 
   3   4  15       44.10       46.99      3.36 o 
   4   4  15      196.78      209.70      5.85 o 
   5   4  15        0.57       -1.26      1.06 o 
   6   4  15      207.19      241.82     10.18 o 
   7   4  15       69.07       78.12     10.97 o 
   8   4  15       55.65       62.02      7.27 o 
  -4   5  15       41.45       50.59      7.28 o 
  -3   5  15        0.23       -1.07      2.30 o 
  -2   5  15        0.15        3.24      1.93 o 
  -1   5  15        8.40        6.16      2.14 o 
   0   5  15       25.31       35.00      3.76 o 
   1   5  15        7.59        3.47      1.80 o 
   2   5  15       84.56       78.73      4.73 o 
   3   5  15      166.64      172.26     10.15 o 
   4   5  15      127.46      129.93      5.68 o 
   5   5  15        0.02        0.76      1.99 o 
   6   5  15        3.11        5.65      2.36 o 
   7   5  15        0.19        0.36      1.96 o 
   8   5  15       57.14       68.31      6.88 o 
  -4   6  15        6.55        9.06      4.22 o 
  -3   6  15       13.88       15.04      6.53 o 
  -2   6  15        6.48        8.13      3.33 o 
  -1   6  15       16.41       15.37      3.08 o 
   0   6  15        2.60        2.53      1.77 o 
   1   6  15       47.06       44.34      4.31 o 
   2   6  15       15.13       13.43      2.59 o 
   3   6  15       75.47       83.36      5.02 o 
   4   6  15        5.47        5.97      2.78 o 
   5   6  15        1.21        2.30      1.53 o 
   6   6  15       21.23       18.82      5.92 o 
   7   6  15        0.51        3.20      2.31 o 
   8   6  15       21.19       26.63      4.10 o 
  -3   7  15        0.78        3.69      3.23 o 
  -2   7  15       24.41       24.82      5.08 o 
  -1   7  15        6.33        6.61      2.68 o 
   0   7  15        0.03        3.10      2.02 o 
   1   7  15        7.83        9.40      2.52 o 
   2   7  15       22.05       18.72      3.13 o 
   3   7  15        3.95        3.87      1.54 o 
   4   7  15      149.50      150.46      6.00 o 
   5   7  15        2.92       -0.40      3.13 o 
   6   7  15       24.09       26.37      7.19 o 
   7   7  15        0.90        1.59      2.85 o 
   8   7  15        9.35       13.77      6.32 o 
  -2   8  15        2.50        3.74      2.77 o 
  -1   8  15        2.65        2.89      2.40 o 
   0   8  15       10.47       14.21      3.21 o 
   1   8  15        2.43        2.47      2.05 o 
   2   8  15        5.43        8.27      2.53 o 
   3   8  15       32.18       30.23      3.92 o 
   4   8  15        1.20        1.75      1.55 o 
   5   8  15        0.16        0.82      1.49 o 
   6   8  15        1.03        4.16      2.20 o 
  -1   9  15        0.00        1.49      2.94 o 
   0   9  15        1.31        3.15      2.37 o 
   1   9  15        7.79        8.03      2.82 o 
   2   9  15        0.07        0.59      1.93 o 
   3   9  15        7.99        5.31      3.18 o 
   4   9  15       17.65       14.00      7.62 o 
   5   9  15        4.99        4.32      2.35 o 
   6   9  15        2.18        4.37      2.34 o 
   7   9  15        0.70       -1.03      5.36 o 
   1  10  15        1.32        4.93      4.44 o 
   2  10  15       20.32       21.42      6.13 o 
   3  10  15        0.09        2.31      2.64 o 
   4  10  15        0.75        0.78      3.24 o 
   5  10  15        2.30        7.03      3.11 o 
   6  10  15        3.31        9.94      3.31 o 
   3  11  15        3.10        3.96      3.58 o 
   4  11  15        6.92        6.60      3.91 o 
  -4  -7  16       10.86       21.23      8.71 o 
  -3  -7  16       25.13       33.59     12.63 o 
  -2  -7  16       11.07       10.62      6.58 o 
  -1  -7  16        0.02        2.45     11.66 o 
   0  -7  16        1.07        5.42      4.96 o 
  -5  -6  16        0.26       14.95     10.34 o 
  -4  -6  16       18.49       34.60      9.48 o 
  -3  -6  16      149.39      160.98     35.78 o 
  -2  -6  16        0.46       11.59     10.05 o 
  -1  -6  16        1.01        6.67      4.63 o 
   0  -6  16        6.22        6.65      4.68 o 
   1  -6  16        2.71        8.64      6.11 o 
   2  -6  16       93.69      111.19     14.29 o 
  -5  -5  16        6.54        6.17      7.69 o 
  -4  -5  16        8.71        9.27      7.21 o 
  -3  -5  16       48.74       38.43     12.09 o 
  -2  -5  16       16.24       16.88      7.31 o 
  -1  -5  16      140.74      150.99     28.41 o 
   0  -5  16        4.63       12.21      5.44 o 
   1  -5  16        3.79        4.13      4.82 o 
   2  -5  16       14.47       13.38      3.56 o 
   3  -5  16        9.60       15.34      7.47 o 
  -6  -4  16        4.03        3.53      6.76 o 
  -5  -4  16        5.80        9.63      8.01 o 
  -4  -4  16      117.87      139.17     34.01 o 
  -3  -4  16        0.07       -3.76      5.68 o 
  -2  -4  16       34.88       42.50      9.43 o 
  -1  -4  16      375.44      327.22     12.26 o 
   0  -4  16       64.11       65.02      5.56 o 
   1  -4  16       24.27       16.70      3.36 o 
   2  -4  16       22.76       23.34      3.51 o 
   3  -4  16        0.48        0.09      2.37 o 
   4  -4  16       13.57       18.31      3.67 o 
  -6  -3  16       11.69       17.50      5.21 o 
  -5  -3  16       52.60       56.79     22.06 o 
  -4  -3  16      307.19      296.98     12.27 o 
  -3  -3  16       32.60       30.10      5.18 o 
  -2  -3  16       69.03       67.71      8.43 o 
  -1  -3  16       16.93       23.41      3.52 o 
   0  -3  16       88.25       70.67     10.23 o 
   1  -3  16      355.32      310.59     11.57 o 
   2  -3  16        0.24       -0.73      1.74 o 
   3  -3  16       15.87        7.96      2.47 o 
   4  -3  16       59.41       54.13      6.47 o 
   5  -3  16        3.63        0.27      2.16 o 
  -6  -2  16        0.13        5.43      7.00 o 
  -5  -2  16        2.17        1.84      2.26 o 
  -4  -2  16        5.90        0.95      4.18 o 
  -3  -2  16        2.58        8.25      7.03 o 
  -2  -2  16       95.98       99.16      7.97 o 
  -1  -2  16        2.84        3.66      2.06 o 
   0  -2  16       13.81       15.24      2.96 o 
   1  -2  16      151.24      137.08      6.35 o 
   2  -2  16       54.25       51.87      4.86 o 
   3  -2  16      108.53       93.15      6.66 o 
   4  -2  16        9.37       11.04      2.70 o 
   5  -2  16        0.00        1.49      2.06 o 
   6  -2  16        9.49        6.22      3.90 o 
  -6  -1  16        0.10        3.84      4.07 o 
  -5  -1  16        0.43       -2.72      2.77 o 
  -4  -1  16        0.17        1.51      2.09 o 
  -3  -1  16        4.47       10.23      3.53 o 
  -2  -1  16       49.13       51.89      5.13 o 
  -1  -1  16       76.83       79.81      8.55 o 
   0  -1  16      147.48      143.41      7.07 o 
   1  -1  16       51.55       52.19      4.56 o 
   2  -1  16       27.98       32.59      3.73 o 
   3  -1  16       96.24       94.71      6.40 o 
   4  -1  16        0.13        0.96      2.16 o 
   5  -1  16       29.91       20.49      3.15 o 
   6  -1  16        1.37        5.31      2.25 o 
  -5   0  16        8.22        9.08      3.01 o 
  -4   0  16        0.90        0.69      2.07 o 
  -3   0  16       96.64      114.76     12.34 o 
  -2   0  16       36.58       39.91      4.16 o 
  -1   0  16      415.50      397.30     10.11 o 
   0   0  16       92.56       98.55      5.85 o 
   1   0  16       41.84       43.81      4.12 o 
   2   0  16        0.86        0.03      1.48 o 
   3   0  16        6.73        3.75      1.91 o 
   4   0  16       72.76       69.07      5.32 o 
   5   0  16       71.17       76.67      5.34 o 
   6   0  16        0.00        5.60      2.62 o 
   7   0  16        3.73        9.06      4.37 o 
  -6   1  16        0.91        4.76      4.59 o 
  -5   1  16        1.58        2.23      2.66 o 
  -4   1  16        5.92        6.71      2.76 o 
  -3   1  16       30.16       36.06      5.56 o 
  -2   1  16       18.92       17.63      3.07 o 
  -1   1  16       24.20       26.35      4.24 o 
   0   1  16       31.72       25.70      3.21 o 
   1   1  16      172.91      171.86      6.24 o 
   2   1  16     1890.59     1777.86     24.41 o 
   3   1  16       93.70       96.21      5.28 o 
   4   1  16       27.65       29.03      4.16 o 
   5   1  16        2.07        3.42      2.08 o 
   6   1  16        2.49        5.43      2.49 o 
   7   1  16       13.92       16.20      3.65 o 
  -5   2  16        0.10       -0.39      2.57 o 
  -4   2  16       54.00       53.72      6.67 o 
  -3   2  16      153.73      132.45      9.79 o 
  -2   2  16       87.55       82.16      4.93 o 
  -1   2  16       46.33       51.36      6.66 o 
   0   2  16        8.52        6.44      1.93 o 
   1   2  16     1180.57     1144.46     17.32 o 
   2   2  16      265.14      262.67      7.44 o 
   3   2  16      503.06      496.96     10.66 o 
   4   2  16      731.38      743.46     13.83 o 
   5   2  16       23.26       26.04      5.26 o 
   6   2  16       49.29       60.50      3.98 o 
   7   2  16        4.55        5.76      6.71 o 
  -5   3  16        0.01       -2.04      2.65 o 
  -4   3  16        4.95        2.67      4.23 o 
  -3   3  16        2.60       -0.65      2.41 o 
  -2   3  16        7.03        8.13      2.25 o 
  -1   3  16        0.12       -0.22      1.80 o 
   0   3  16        3.83        2.09      2.12 o 
   1   3  16       25.76       27.18      3.07 o 
   2   3  16      137.75      136.08      5.20 o 
   3   3  16      174.20      180.87      8.22 o 
   4   3  16      299.60      280.18      7.58 o 
   5   3  16      185.23      196.85      6.34 o 
   6   3  16      205.75      206.89      7.03 o 
   7   3  16        4.11        4.26      2.57 o 
   8   3  16        7.07        7.18      2.25 o 
  -5   4  16        8.32        7.66      4.19 o 
  -4   4  16        9.85       10.76      6.30 o 
  -3   4  16        0.18       -0.55      2.17 o 
  -2   4  16       27.46       33.08      3.95 o 
  -1   4  16      128.17      114.41      5.54 o 
   0   4  16       96.21       80.62      7.02 o 
   1   4  16        5.51        2.67      2.28 o 
   2   4  16       37.10       36.39      4.40 o 
   3   4  16      117.40      115.05      5.05 o 
   4   4  16       46.37       52.87      3.79 o 
   5   4  16        9.00        9.54      2.12 o 
   6   4  16      429.69      450.44     11.86 o 
   7   4  16        6.32        8.59      3.70 o 
   8   4  16        7.49       10.48      2.85 o 
  -4   5  16       51.22       58.26      7.72 o 
  -3   5  16        0.26        2.02      2.65 o 
  -2   5  16       12.32       16.49      5.95 o 
  -1   5  16       64.28       66.66      5.38 o 
   0   5  16       11.04       15.44      2.58 o 
   1   5  16        2.27        1.05      1.71 o 
   2   5  16       24.19       14.68      3.78 o 
   3   5  16      120.04      121.02      6.18 o 
   4   5  16        0.04       -0.20      1.39 o 
   5   5  16       28.42       32.46      3.62 o 
   6   5  16        0.76        0.00      2.04 o 
   7   5  16       61.77       88.16      8.56 o 
   8   5  16      141.89      163.21      9.01 o 
  -3   6  16        0.97        6.81      4.72 o 
  -2   6  16       11.69       17.18      4.63 o 
  -1   6  16       39.49       27.08      4.11 o 
   0   6  16       31.55       39.54      5.42 o 
   1   6  16        9.57       10.26      3.02 o 
   2   6  16        2.22        1.56      1.73 o 
   3   6  16        1.14        4.32      1.75 o 
   4   6  16       11.80        4.13      8.46 o 
   5   6  16        0.24        3.13      1.67 o 
   6   6  16        6.51        6.51      4.27 o 
   7   6  16       25.89       24.83      7.87 o 
   8   6  16       16.47       18.13      4.16 o 
  -3   7  16        0.36        3.98      3.03 o 
  -2   7  16       23.99       25.70     10.24 o 
  -1   7  16       25.41       22.57      3.70 o 
   0   7  16       11.69        9.17      2.68 o 
   1   7  16        0.00       -0.59      2.06 o 
   2   7  16        0.02        0.21      1.65 o 
   3   7  16       20.65       15.20      2.78 o 
   4   7  16        5.59        4.27      1.86 o 
   5   7  16       43.34       55.50      4.91 o 
   6   7  16        4.52        3.74      4.10 o 
   7   7  16       19.56       21.77      6.76 o 
   8   7  16        0.02        2.48      5.44 o 
  -2   8  16       39.13       44.67      7.21 o 
  -1   8  16        0.20        1.72      2.24 o 
   0   8  16       25.60       25.25      5.57 o 
   1   8  16        4.53        8.77      2.65 o 
   2   8  16       19.71       21.41      3.54 o 
   3   8  16        1.57        1.75      1.70 o 
   4   8  16        0.00       -1.39      2.21 o 
   5   8  16        9.31        8.66      3.31 o 
   6   8  16        0.81        2.07      2.44 o 
  -1   9  16        5.79       10.31      3.67 o 
   0   9  16        2.56        4.98      2.43 o 
   1   9  16        0.07        1.18      2.51 o 
   2   9  16        0.88        3.27      3.38 o 
   3   9  16        1.73        0.94      1.97 o 
   4   9  16        3.44       15.53      8.19 o 
   5   9  16        3.70        9.70      3.04 o 
   7   9  16        5.68       -0.26      3.17 o 
   1  10  16        6.41        7.67      5.05 o 
   2  10  16       11.50       14.08      4.26 o 
   3  10  16       12.19        7.53      3.70 o 
   4  10  16        2.14        2.98      2.69 o 
   5  10  16        0.21        1.13      2.52 o 
   6  10  16        0.03       -1.77      5.62 o 
  -2  -7  17        2.26        6.45      6.18 o 
  -1  -7  17        1.47        4.82      4.34 o 
  -4  -6  17        2.04        2.99      7.50 o 
  -3  -6  17        4.19       10.73      9.24 o 
  -2  -6  17       33.58       50.65     15.82 o 
  -1  -6  17        9.05       15.10      6.22 o 
   0  -6  17       10.79        5.39     14.13 o 
   1  -6  17       13.53       18.41      6.71 o 
  -5  -5  17        1.76        7.48      8.35 o 
  -4  -5  17       19.79       13.57     16.19 o 
  -3  -5  17       49.25       55.03     11.40 o 
  -2  -5  17        7.42       13.60     11.82 o 
  -1  -5  17        4.58        1.08      3.99 o 
   0  -5  17       44.69       48.61     10.05 o 
   1  -5  17        0.00       -0.40      7.22 o 
   2  -5  17        6.11        7.74      2.50 o 
   3  -5  17       12.84       14.51      3.26 o 
  -5  -4  17      122.37      176.99     50.76 o 
  -4  -4  17       10.35       14.24      7.82 o 
  -3  -4  17      119.97      129.28     42.62 o 
  -2  -4  17        3.90       12.51      6.82 o 
  -1  -4  17        1.84       -0.75      2.55 o 
   0  -4  17       99.04      107.90     11.29 o 
   1  -4  17       16.81       16.42      3.35 o 
   2  -4  17        0.02        0.16      2.26 o 
   3  -4  17       38.81       49.07      4.83 o 
   4  -4  17        5.73        8.98      2.97 o 
  -6  -3  17       14.23        9.23      7.83 o 
  -5  -3  17      114.04      129.28     53.56 o 
  -4  -3  17       80.22       90.50      8.48 o 
  -3  -3  17        9.71        6.91      5.26 o 
  -2  -3  17      120.17      132.06     14.58 o 
  -1  -3  17       43.61       39.52      5.42 o 
   0  -3  17       32.33       24.26      4.47 o 
   1  -3  17       19.61       14.75      3.07 o 
   2  -3  17        5.81        3.49      2.30 o 
   3  -3  17       29.83       22.81      3.30 o 
   4  -3  17        7.73        9.08      3.13 o 
   5  -3  17       36.55       43.59      9.03 o 
  -6  -2  17        0.20        1.59      4.04 o 
  -5  -2  17        7.87       13.84      4.72 o 
  -4  -2  17       16.10       22.88      4.95 o 
  -3  -2  17     1233.70     1207.35     25.63 o 
  -2  -2  17      283.25      290.42     15.74 o 
  -1  -2  17       84.31       91.99      6.30 o 
   0  -2  17       33.90       28.57      4.29 o 
   1  -2  17       57.41       54.59      4.96 o 
   2  -2  17      144.60      135.26      6.61 o 
   3  -2  17       58.37       48.72     12.94 o 
   4  -2  17       17.67       20.18      4.26 o 
   5  -2  17        0.10       -1.35      1.84 o 
  -6  -1  17        1.07        6.10     10.86 o 
  -5  -1  17        1.66        0.59      3.52 o 
  -4  -1  17       22.69       23.81      4.91 o 
  -3  -1  17       64.00       57.70     16.79 o 
  -2  -1  17      174.33      155.13      8.92 o 
  -1  -1  17     1143.15     1133.44     23.60 o 
   0  -1  17       13.56       15.41      2.93 o 
   1  -1  17      203.68      179.83      7.09 o 
   2  -1  17      148.48      140.85      6.94 o 
   3  -1  17        6.41        4.57      2.29 o 
   4  -1  17        2.08        1.76      1.90 o 
   5  -1  17        5.54        8.27      4.58 o 
   6  -1  17        0.16        4.73      3.18 o 
  -6   0  17       50.67       49.93      6.12 o 
  -4   0  17        0.25        3.36      3.47 o 
  -3   0  17        0.15       -0.68      3.70 o 
  -2   0  17      231.74      218.92      7.91 o 
  -1   0  17     2197.06     2188.82     33.69 o 
   0   0  17     1473.68     1425.05     21.77 o 
   1   0  17      148.90      131.19      5.97 o 
   2   0  17      297.56      281.50      8.66 o 
   3   0  17      357.20      317.76      9.32 o 
   4   0  17      145.76      135.16      8.28 o 
   5   0  17       28.03       26.00      3.83 o 
   6   0  17       44.64       48.67      4.71 o 
  -5   1  17       31.24       35.74      5.76 o 
  -4   1  17       50.03       54.92      6.47 o 
  -3   1  17        1.68        1.04      2.86 o 
  -2   1  17        1.92        1.97      2.37 o 
  -1   1  17        9.67       15.17      2.85 o 
   0   1  17       27.64       36.22      3.82 o 
   1   1  17     2164.35     2030.26     37.39 o 
   2   1  17     1331.97     1268.93     23.12 o 
   3   1  17        0.04        1.41      1.47 o 
   4   1  17       15.09       12.96      2.43 o 
   5   1  17       41.95       41.30      4.17 o 
   6   1  17       51.56       54.53      7.50 o 
   7   1  17       31.42       36.78      8.84 o 
  -5   2  17        1.99       -0.77      2.62 o 
  -4   2  17       13.77        8.18      3.29 o 
  -3   2  17      145.63      140.24     12.63 o 
  -2   2  17       92.19       86.12     10.55 o 
  -1   2  17       59.64       59.78      5.76 o 
   0   2  17       20.55       20.74      3.57 o 
   1   2  17     1035.54      995.50     16.23 o 
   2   2  17      330.60      297.21      9.82 o 
   3   2  17      445.01      433.93     10.14 o 
   4   2  17      205.62      199.10     15.43 o 
   5   2  17      100.52      101.73      8.43 o 
   6   2  17        1.63       -1.00      3.06 o 
   7   2  17        0.34        4.50      4.85 o 
  -5   3  17       12.19       16.42     12.57 o 
  -4   3  17        4.02       -0.20      2.48 o 
  -3   3  17        5.00        3.36      7.38 o 
  -2   3  17      185.91      190.00     20.51 o 
  -1   3  17       88.26       70.70      6.80 o 
   0   3  17       75.26       62.88      6.19 o 
   1   3  17      194.84      201.97     10.25 o 
   2   3  17       48.26       46.22      4.04 o 
   3   3  17      361.10      341.48     12.53 o 
   4   3  17      662.46      630.30     12.31 o 
   5   3  17       25.35       25.84      3.05 o 
   6   3  17        3.21        2.20      3.24 o 
   7   3  17       16.11       10.63      3.88 o 
  -4   4  17        3.71        7.51      3.48 o 
  -3   4  17        1.83        5.52      2.83 o 
  -2   4  17       15.24       10.26      2.63 o 
  -1   4  17       44.92       41.68      5.48 o 
   0   4  17       41.15       16.72      3.66 o 
   1   4  17      178.03      168.36      8.06 o 
   2   4  17       59.55       57.33      7.75 o 
   3   4  17      298.14      309.71     10.21 o 
   4   4  17       21.13       25.20      4.61 o 
   5   4  17       84.53       81.21      6.09 o 
   6   4  17      237.94      230.57     11.38 o 
   7   4  17        0.00        1.06      1.63 o 
  -4   5  17        6.23       10.42      3.96 o 
  -3   5  17        2.71        6.14      3.13 o 
  -2   5  17        5.30        4.41      2.15 o 
  -1   5  17       40.37       37.82      5.51 o 
   0   5  17       33.18       24.72      4.37 o 
   1   5  17      107.91      100.37     10.82 o 
   2   5  17       25.84       14.75      3.12 o 
   3   5  17      278.97      281.44      9.88 o 
   4   5  17        6.75        6.99      2.28 o 
   5   5  17       12.71       13.17      4.65 o 
   6   5  17       43.01       43.59      4.11 o 
   7   5  17       70.27       72.47      6.93 o 
   8   5  17       88.77       71.08     12.87 o 
  -3   6  17       10.06       24.63      5.10 o 
  -2   6  17        0.07       -1.11      2.80 o 
  -1   6  17        4.99        5.41      2.16 o 
   0   6  17       82.21       83.29      6.61 o 
   1   6  17       55.09       42.10      5.44 o 
   2   6  17        0.03        0.64      1.98 o 
   3   6  17      170.30      185.15      8.07 o 
   4   6  17      113.35      111.34     13.73 o 
   5   6  17      194.38      200.96      8.59 o 
   6   6  17        8.29        3.66      4.63 o 
   7   6  17        0.02        4.42      4.48 o 
  -2   7  17       10.42        9.80      3.50 o 
  -1   7  17        7.71        8.60      2.61 o 
   0   7  17        2.15       10.56      3.91 o 
   1   7  17        0.00        1.25      1.72 o 
   2   7  17        3.60        5.50      2.56 o 
   3   7  17        4.18        0.66      5.08 o 
   4   7  17        7.50        7.39      2.46 o 
   5   7  17       76.18       81.90      7.98 o 
   6   7  17       10.10        6.41      2.28 o 
   7   7  17       21.76       37.34      8.72 o 
  -1   8  17       10.91       13.20      3.27 o 
   0   8  17       28.34       30.89      4.14 o 
   1   8  17       75.74       80.95      6.34 o 
   2   8  17        0.14        2.79      2.07 o 
   3   8  17       39.56       43.63      9.65 o 
   4   8  17       11.35       15.80      3.12 o 
   5   8  17       14.30        5.50      6.88 o 
   6   8  17       16.97       20.24      4.62 o 
   0   9  17        0.07        7.17      3.90 o 
   1   9  17        0.63        5.46      4.11 o 
   2   9  17       30.95       40.86      7.96 o 
   3   9  17        5.39        8.51      4.10 o 
   4   9  17        3.38        4.92      2.64 o 
   6   9  17        7.07       -1.27      3.39 o 
   1  10  17        0.09        4.21      5.30 o 
   2  10  17        0.27        6.28      3.33 o 
   3  10  17       16.32       22.62      4.86 o 
   4  10  17        1.41       -0.84      2.54 o 
   5  10  17        3.46       -1.13      2.23 o 
  -3  -6  18        2.25       -4.87     13.43 o 
  -2  -6  18        0.24        1.22      6.20 o 
  -1  -6  18        3.84        5.73      5.79 o 
   0  -6  18       36.76       74.93     33.61 o 
   1  -6  18        6.12       18.51      8.46 o 
  -4  -5  18       16.80       13.12     14.35 o 
  -3  -5  18       23.29       27.42      8.99 o 
  -2  -5  18        5.05        5.43     15.87 o 
  -1  -5  18       35.42       25.85     19.29 o 
   0  -5  18       30.07       40.17     12.88 o 
   1  -5  18       20.23       30.61      7.91 o 
   2  -5  18        0.07        1.93      3.78 o 
  -5  -4  18        4.89        7.60      7.66 o 
  -4  -4  18        0.09       -8.52      7.17 o 
  -3  -4  18        6.46       11.99     14.83 o 
  -2  -4  18        6.47        5.26      6.34 o 
  -1  -4  18       21.78       21.44      8.22 o 
   0  -4  18       31.33       31.51      7.35 o 
   1  -4  18        2.04        1.62      3.61 o 
   2  -4  18        0.15       -0.32      1.78 o 
   3  -4  18        6.67        3.26      3.69 o 
  -5  -3  18      112.91      157.17     27.63 o 
  -4  -3  18        7.03        7.54      7.19 o 
  -3  -3  18       15.37       13.71      4.17 o 
  -2  -3  18        2.01        4.03      3.07 o 
  -1  -3  18       25.33       23.16      4.66 o 
   0  -3  18       91.27       99.53      8.43 o 
   1  -3  18       35.80       33.66      4.36 o 
   2  -3  18        1.98        7.40      3.03 o 
   3  -3  18        0.20        2.60      1.98 o 
   4  -3  18        1.01       -1.29      2.12 o 
  -5  -2  18        5.91        4.33      5.09 o 
  -4  -2  18       73.12       76.63      8.23 o 
  -3  -2  18       34.16       45.74      6.28 o 
  -2  -2  18        1.11       -2.94      2.33 o 
  -1  -2  18       55.11       54.51      5.29 o 
   0  -2  18       32.71       28.46      3.88 o 
   1  -2  18       68.53       55.89      5.18 o 
   2  -2  18       73.97       69.59      5.85 o 
   3  -2  18        0.70        1.13      1.98 o 
   4  -2  18        0.91        1.11      2.06 o 
   5  -2  18        2.67        7.20      2.46 o 
  -5  -1  18        0.00        3.22      3.98 o 
  -4  -1  18        0.00        6.66      4.63 o 
  -3  -1  18       17.18       11.63      8.45 o 
  -2  -1  18      245.32      251.34     10.86 o 
  -1  -1  18        0.51        3.15      1.99 o 
   0  -1  18        0.18       -1.79      1.59 o 
   1  -1  18       52.55       44.41      4.51 o 
   2  -1  18        0.06       -0.52      1.80 o 
   3  -1  18       56.53       50.30      5.11 o 
   4  -1  18        0.82        0.98      2.61 o 
   5  -1  18        3.19        5.13      2.82 o 
   6  -1  18        0.00        0.74      2.92 o 
  -5   0  18        3.01        8.74      5.41 o 
  -3   0  18        9.81       12.14      6.94 o 
  -2   0  18       73.46       80.24      6.10 o 
  -1   0  18        0.13        5.95      2.25 o 
   0   0  18      265.57      275.72      8.59 o 
   1   0  18       52.45       46.78      6.60 o 
   2   0  18        0.25       -0.92      1.89 o 
   3   0  18       23.87       15.71      3.54 o 
   4   0  18       27.20       26.95      5.17 o 
   5   0  18       35.25       36.08      4.28 o 
   6   0  18        7.62       11.35      2.75 o 
  -5   1  18        0.00        6.84      5.22 o 
  -4   1  18       14.09       21.35      7.22 o 
  -3   1  18        1.02        0.85      3.16 o 
  -2   1  18       86.30       92.91      7.96 o 
  -1   1  18      101.80      116.81      6.81 o 
   0   1  18      184.38      180.11      6.81 o 
   1   1  18        6.83        7.00      2.61 o 
   2   1  18       97.86       99.69      6.65 o 
   3   1  18       73.74       62.74      4.99 o 
   4   1  18        0.82        1.29      1.69 o 
   5   1  18       36.27       31.64      3.74 o 
   6   1  18       15.67        6.12      2.12 o 
   7   1  18        0.31        0.68      2.09 o 
  -5   2  18        0.43        1.84      4.55 o 
  -4   2  18        0.01        2.39      4.66 o 
  -3   2  18        2.09       -3.68      3.22 o 
  -2   2  18        8.89        8.40      3.03 o 
  -1   2  18       15.02       17.90      3.18 o 
   0   2  18        0.12        2.36      2.28 o 
   1   2  18      460.75      452.45     10.41 o 
   2   2  18      101.52       92.89      5.07 o 
   3   2  18       20.79       17.38      4.11 o 
   4   2  18        0.22        0.23      1.86 o 
   5   2  18        9.64        9.46      2.66 o 
   6   2  18        0.86        0.84      3.04 o 
   7   2  18        3.38        1.12      4.02 o 
  -4   3  18        2.32       -1.69      3.75 o 
  -3   3  18        1.10        9.17      5.40 o 
  -2   3  18       35.80       21.94      4.31 o 
  -1   3  18       58.49       68.52      7.03 o 
   0   3  18        7.31        3.95      2.89 o 
   1   3  18      161.96      134.41      8.05 o 
   2   3  18       10.40        9.88      2.25 o 
   3   3  18       69.54       72.56      4.39 o 
   4   3  18      290.96      282.25      9.35 o 
   5   3  18       64.37       72.55      7.32 o 
   6   3  18        9.51       15.98      4.40 o 
   7   3  18        8.10        6.75      2.59 o 
  -4   4  18        0.43        2.19      2.91 o 
  -3   4  18       29.93       25.29      7.57 o 
  -2   4  18       34.21       32.67      8.43 o 
  -1   4  18       29.11       24.30      4.49 o 
   0   4  18      275.66      249.36     10.72 o 
   1   4  18       17.90       32.01      4.68 o 
   2   4  18       21.93       17.32      3.41 o 
   3   4  18      299.35      309.65     15.55 o 
   4   4  18      158.32      167.50     10.10 o 
   5   4  18       53.43       48.40      7.43 o 
   6   4  18      106.70      113.78      6.23 o 
   7   4  18       11.30       14.11      4.68 o 
  -3   5  18       14.51       22.05      4.88 o 
  -2   5  18        7.63        8.48      5.06 o 
  -1   5  18        7.15        5.48      2.80 o 
   0   5  18       22.47       22.41      4.35 o 
   1   5  18       10.67       12.61      3.22 o 
   2   5  18        0.59        1.80      1.80 o 
   3   5  18      153.52      168.44      7.78 o 
   4   5  18        2.61        1.63      1.89 o 
   5   5  18      105.88      106.92     11.24 o 
   6   5  18        5.53       -4.84      5.02 o 
   7   5  18        8.92       11.90      2.62 o 
  -3   6  18       12.35        5.37      3.59 o 
  -2   6  18        0.02        2.82      2.60 o 
  -1   6  18        9.37        9.24      3.38 o 
   0   6  18       29.01       18.97      4.24 o 
   1   6  18      110.99      116.24      8.04 o 
   2   6  18      202.10      188.40      9.08 o 
   3   6  18       45.25       36.74      4.51 o 
   4   6  18        0.06        3.51      3.49 o 
   5   6  18       67.34       72.34      5.94 o 
   6   6  18       84.76       88.06      5.13 o 
   7   6  18       27.41       23.83      7.75 o 
  -2   7  18       53.60       52.70      7.15 o 
  -1   7  18       21.36       22.63      4.02 o 
   0   7  18       21.81       22.54      4.42 o 
   1   7  18        3.33        4.72      2.30 o 
   2   7  18       10.04        8.05      2.76 o 
   3   7  18       76.00       66.61      6.44 o 
   4   7  18       45.57       52.48      5.37 o 
   5   7  18        0.43        1.81      1.88 o 
   6   7  18        2.32        2.40      2.21 o 
   7   7  18       37.46       43.15      9.78 o 
  -1   8  18        1.55        3.84      2.37 o 
   0   8  18        8.46        7.98      2.55 o 
   1   8  18        0.05        3.73      2.51 o 
   2   8  18        6.63        4.41      2.46 o 
   3   8  18       73.66       78.17      7.34 o 
   4   8  18       16.28       16.51      4.45 o 
   5   8  18        0.01        0.70      1.71 o 
   6   8  18        2.20        4.46      4.00 o 
   7   8  18        2.33        7.90      2.87 o 
   0   9  18        2.06        6.91      2.74 o 
   1   9  18        9.89       12.84      3.93 o 
   2   9  18        5.03        6.60      2.96 o 
   3   9  18        0.17        4.55      2.53 o 
   4   9  18        0.35        2.54      2.02 o 
   5   9  18       25.07       11.64      4.38 o 
   6   9  18        5.74       13.42      3.97 o 
   2  10  18        2.91        5.67      4.91 o 
   3  10  18        2.47        4.54      3.54 o 
   4  10  18        0.76       -0.70      2.78 o 
   5  10  18        8.42        7.79      3.67 o 
  -2  -6  19        6.00        4.99      6.90 o 
  -1  -6  19       11.61       24.05      8.41 o 
  -4  -5  19        1.29       -5.47      9.09 o 
  -3  -5  19       63.53       67.39     20.15 o 
  -2  -5  19       19.63       20.77      8.41 o 
  -1  -5  19        0.69        6.43      5.74 o 
   0  -5  19       35.70       50.44     24.22 o 
   1  -5  19        5.74        3.72      4.83 o 
   2  -5  19       13.08       13.39      9.93 o 
  -4  -4  19        1.26        6.65      8.19 o 
  -3  -4  19       38.62       51.83     11.14 o 
  -2  -4  19        0.72       11.70      7.31 o 
  -1  -4  19        4.15        5.02     11.64 o 
   0  -4  19        6.18        8.47      5.19 o 
   1  -4  19       54.39       51.40      6.61 o 
   2  -4  19        1.17        0.16      2.84 o 
   3  -4  19       26.88       32.16      4.41 o 
  -5  -3  19       13.55       21.66     12.56 o 
  -4  -3  19       19.81       28.22      9.55 o 
  -3  -3  19       12.36       14.87     12.43 o 
  -2  -3  19        8.96        9.98      3.53 o 
  -1  -3  19       22.27       17.99      4.55 o 
   0  -3  19        3.54        5.26      3.78 o 
   1  -3  19       60.09       57.20      7.09 o 
   2  -3  19       11.23        9.01      3.09 o 
   3  -3  19        7.12        4.94      2.36 o 
   4  -3  19        0.00       -0.85      1.98 o 
  -5  -2  19       22.98       24.52      5.91 o 
  -4  -2  19       32.33       32.59     17.36 o 
  -3  -2  19       13.10       10.39      4.00 o 
  -2  -2  19       46.55       81.91     11.35 o 
  -1  -2  19        0.05        1.71      2.12 o 
   0  -2  19       63.87       69.54      5.79 o 
   1  -2  19        9.89        8.81      2.81 o 
   2  -2  19       66.78       64.64      5.93 o 
   3  -2  19        0.38        3.90      4.36 o 
   4  -2  19        3.61        4.06      2.26 o 
   5  -2  19       11.54       19.09      5.04 o 
  -4  -1  19        3.45       10.18      6.56 o 
  -3  -1  19        6.07        6.45      6.14 o 
  -2  -1  19       17.28       20.90      4.36 o 
  -1  -1  19        0.91        5.03      2.09 o 
   0  -1  19       43.66       39.19      4.75 o 
   1  -1  19      111.11      109.24      6.99 o 
   2  -1  19       10.07        3.86      2.37 o 
   3  -1  19      149.34      154.20     13.06 o 
   4  -1  19        0.95       -0.50      2.80 o 
   5  -1  19       12.43       10.81      3.88 o 
  -5   0  19        2.82        3.86      4.23 o 
  -4   0  19        3.47       -4.19      5.72 o 
  -3   0  19        1.81        0.53      3.19 o 
  -2   0  19       79.92       88.75     11.26 o 
  -1   0  19       18.10       19.35      3.64 o 
   0   0  19      316.16      311.01      9.33 o 
   1   0  19       20.31       22.90      3.37 o 
   2   0  19      113.59      119.66      9.39 o 
   3   0  19        0.92        0.44      1.81 o 
   4   0  19       54.08       46.66      4.88 o 
   5   0  19       12.89       14.56      2.75 o 
   6   0  19        4.35        3.86      2.32 o 
  -5   1  19        0.37        1.68      4.73 o 
  -4   1  19        1.32        1.08      4.41 o 
  -3   1  19       11.03        8.93      4.05 o 
  -2   1  19      137.62      136.40      7.88 o 
  -1   1  19       35.09       26.14      3.84 o 
   0   1  19        6.89        6.16      2.14 o 
   1   1  19      147.80      143.89      6.29 o 
   2   1  19      149.18      154.25      7.74 o 
   3   1  19      146.53      137.96      6.61 o 
   4   1  19       75.47       88.05     10.69 o 
   5   1  19       31.45       29.35      4.10 o 
   6   1  19        6.05       10.47      3.00 o 
  -4   2  19       60.26       37.59      9.42 o 
  -3   2  19       61.10       61.74     10.47 o 
  -2   2  19       19.13       10.76      3.26 o 
  -1   2  19       35.84       26.24      4.86 o 
   0   2  19       48.38       48.33      4.64 o 
   1   2  19      127.99      119.96      6.13 o 
   2   2  19      402.67      374.59      9.78 o 
   3   2  19       11.18        8.62      2.32 o 
   4   2  19       38.76       38.39      5.36 o 
   5   2  19       18.84       22.38      3.24 o 
   6   2  19      105.22      114.79     13.61 o 
   7   2  19        0.10        4.00      6.76 o 
  -4   3  19        8.40        8.26      5.84 o 
  -3   3  19       29.65       33.37      8.46 o 
  -2   3  19       43.54       31.76      5.31 o 
  -1   3  19       27.24        8.74      8.28 o 
   0   3  19       76.57       57.97      6.92 o 
   1   3  19       23.18       23.94      5.46 o 
   2   3  19       66.93       58.64      5.99 o 
   3   3  19      286.80      287.82      8.84 o 
   4   3  19        6.09        0.94      3.44 o 
   5   3  19        0.04       -1.27      1.76 o 
   6   3  19        4.67       10.48      6.19 o 
   7   3  19        7.71        8.53      3.50 o 
  -4   4  19        2.14        2.86      4.69 o 
  -3   4  19        1.16       -2.73      3.71 o 
  -2   4  19        3.08        4.02      3.89 o 
  -1   4  19       44.49       32.55      5.26 o 
   0   4  19        0.18       -0.13      2.04 o 
   1   4  19        2.16        1.14      2.24 o 
   2   4  19       59.93       50.73      5.63 o 
   3   4  19      331.57      341.97     11.62 o 
   4   4  19       92.35       85.63     10.68 o 
   5   4  19       22.86       22.93      3.53 o 
   6   4  19        2.42       -0.99      1.58 o 
  -3   5  19       16.06       18.45      7.02 o 
  -2   5  19        1.42        0.27      4.18 o 
  -1   5  19       21.16       21.87      4.52 o 
   0   5  19      100.26       77.85      7.67 o 
   1   5  19       54.75       39.34      5.36 o 
   2   5  19       35.42       33.81      7.81 o 
   3   5  19       32.90       34.56      4.72 o 
   4   5  19      112.81      111.96      6.73 o 
   5   5  19      156.17      144.16      7.33 o 
   6   5  19       14.58       23.81     12.28 o 
   7   5  19        0.63        0.64      2.42 o 
  -2   6  19       12.40        4.41      5.08 o 
  -1   6  19       16.35       16.23      7.01 o 
   0   6  19        0.03        1.61      2.65 o 
   1   6  19        0.03        2.44      2.34 o 
   2   6  19       33.22       33.23      6.93 o 
   3   6  19       63.64       56.90      5.75 o 
   4   6  19        0.02        4.38      3.63 o 
   5   6  19      105.17      115.68     11.24 o 
   6   6  19        4.41        4.45      5.08 o 
   7   6  19       16.42        6.93      5.54 o 
  -2   7  19        0.65        1.42      3.98 o 
  -1   7  19       20.22       24.35      5.18 o 
   0   7  19        0.06        2.29      2.54 o 
   1   7  19        0.09       -1.03      1.91 o 
   2   7  19        3.62        4.52      3.97 o 
   3   7  19       10.14        5.78      2.49 o 
   4   7  19       49.39       45.71      7.36 o 
   5   7  19       97.91       95.51     16.31 o 
   6   7  19        1.15        1.71      2.10 o 
   7   7  19       21.88       24.91      3.38 o 
  -1   8  19        0.02        1.77      4.43 o 
   0   8  19        0.55        2.41      2.92 o 
   1   8  19        1.41       -0.33      2.06 o 
   2   8  19       36.77       27.17      4.88 o 
   3   8  19        6.71        3.56      3.02 o 
   4   8  19        3.57        7.01      3.22 o 
   5   8  19       29.69       32.33      4.42 o 
   6   8  19       12.59       13.14      5.62 o 
   1   9  19       19.12       16.16      6.28 o 
   2   9  19       31.73       32.26      5.50 o 
   3   9  19        0.10        1.96      2.58 o 
   4   9  19        0.84        3.12      3.77 o 
   5   9  19        0.15       -0.30      2.07 o 
  -3  -5  20        0.12       -0.42      6.93 o 
  -2  -5  20        2.58        7.11      7.55 o 
  -1  -5  20        1.98        2.53      5.82 o 
   0  -5  20       16.72       26.12      8.70 o 
   1  -5  20       12.11       32.81     11.00 o 
  -4  -4  20       31.19       41.63     13.55 o 
  -3  -4  20       11.52       11.44      8.28 o 
  -2  -4  20       53.49       59.92     13.48 o 
  -1  -4  20       54.99       68.37     11.92 o 
   0  -4  20       50.78       61.41     11.11 o 
   1  -4  20       43.80       43.52      6.48 o 
   2  -4  20        4.50        2.63      2.23 o 
  -4  -3  20        8.44       10.68      8.44 o 
  -3  -3  20        0.12        6.29      7.03 o 
  -2  -3  20       10.21        9.29      4.04 o 
  -1  -3  20        1.70        3.94      2.92 o 
   0  -3  20        2.74        3.02      2.71 o 
   1  -3  20        8.43        8.88      3.40 o 
   2  -3  20        0.34        2.41      2.63 o 
   3  -3  20        4.23        1.92      3.67 o 
  -4  -2  20        0.00        4.37      3.72 o 
  -3  -2  20       25.13       30.60      5.80 o 
  -2  -2  20       74.23       99.18     15.45 o 
  -1  -2  20        3.99       -0.75      7.37 o 
   0  -2  20       10.40       12.12      4.17 o 
   1  -2  20       88.33       96.60      8.05 o 
   2  -2  20       11.06        4.82      4.08 o 
   3  -2  20        0.07        2.94      2.17 o 
   4  -2  20        9.62        8.39      4.32 o 
  -3  -1  20       26.82       23.96      5.03 o 
  -2  -1  20       13.12       13.67      8.23 o 
  -1  -1  20       10.63       12.65      2.99 o 
   0  -1  20        2.44        6.44      2.33 o 
   1  -1  20       15.45       17.46      3.37 o 
   2  -1  20       14.87       11.79      3.20 o 
   3  -1  20       72.68       68.53      6.14 o 
   4  -1  20       21.31       25.74      4.26 o 
   5  -1  20        8.92        4.07      2.93 o 
  -4   0  20        3.12        4.63      3.91 o 
  -3   0  20        4.28        4.65      5.22 o 
  -1   0  20       42.80       55.39      5.22 o 
   0   0  20       98.60      103.91      6.73 o 
   1   0  20        7.03        9.60      2.71 o 
   2   0  20       52.13       52.97      5.07 o 
   3   0  20        0.07        2.00      1.98 o 
   4   0  20       34.84       36.28      7.34 o 
   5   0  20        0.38        4.53      5.69 o 
  -4   1  20        1.74        3.01      4.18 o 
  -3   1  20        0.43        2.13      4.21 o 
  -2   1  20       17.18       17.07      4.93 o 
  -1   1  20       26.48       30.33      6.53 o 
   0   1  20        0.18        1.31      2.05 o 
   1   1  20       51.01       56.16      4.87 o 
   2   1  20       33.93       35.67      4.02 o 
   3   1  20        1.97       -0.23      2.03 o 
   4   1  20       10.00       12.98      2.72 o 
   5   1  20        7.13        7.98      2.81 o 
   6   1  20       10.56       11.96      5.46 o 
  -4   2  20       35.49       37.68      9.46 o 
  -3   2  20       18.33       13.08      5.83 o 
  -2   2  20       18.85       10.19      5.37 o 
  -1   2  20       17.70       20.02      4.19 o 
   0   2  20       45.65       46.62      5.91 o 
   1   2  20        5.58        9.38      2.52 o 
   2   2  20       62.65       57.59      5.11 o 
   3   2  20        0.03        0.52      1.64 o 
   4   2  20       55.15       67.60      7.65 o 
   5   2  20       22.80       25.97      4.83 o 
   6   2  20       14.94       14.92      5.88 o 
  -4   3  20        0.19        1.72      4.65 o 
  -3   3  20       13.02        9.84      5.60 o 
  -2   3  20       43.31       32.79      8.13 o 
  -1   3  20       20.24       14.40      3.83 o 
   0   3  20        0.22        0.21      2.07 o 
   1   3  20        5.05        1.37      2.21 o 
   2   3  20        3.04        1.50      2.08 o 
   3   3  20       40.05       45.21      4.47 o 
   4   3  20        5.08        7.63      3.14 o 
   6   3  20        3.89        1.75      2.07 o 
  -3   4  20       17.11       24.32      8.01 o 
  -2   4  20        0.58        2.67      4.12 o 
  -1   4  20        2.72        4.26      2.95 o 
   0   4  20       21.96       17.69      5.29 o 
   1   4  20       18.17       12.62      5.10 o 
   2   4  20        0.23        2.61      2.13 o 
   3   4  20       76.31       87.39      7.31 o 
   4   4  20        7.24       11.53      2.78 o 
   5   4  20        3.04       -2.56      2.24 o 
   6   4  20       11.98        0.02      6.43 o 
   7   4  20       31.83       38.74      4.64 o 
  -3   5  20        2.62        3.01      4.64 o 
  -2   5  20       34.93       36.78      8.97 o 
  -1   5  20        0.10        0.76      2.44 o 
   0   5  20       17.17       12.37      3.60 o 
   1   5  20       75.37       68.08      7.16 o 
   2   5  20        4.21        4.29      2.19 o 
   3   5  20        0.32        6.31      6.55 o 
   4   5  20       20.86       24.93      3.78 o 
   5   5  20        0.01       -0.32      1.66 o 
   6   5  20        1.60       -1.98      3.40 o 
   7   5  20        0.70        8.16      5.50 o 
  -2   6  20        3.02        0.02      3.76 o 
  -1   6  20        0.07        1.53      2.62 o 
   0   6  20        1.72        2.47      2.65 o 
   1   6  20       11.84        7.01      3.10 o 
   2   6  20      106.52      102.59      7.61 o 
   3   6  20        7.89        4.37      2.43 o 
   4   6  20        5.99        7.72      4.52 o 
   5   6  20       66.62       74.22      6.55 o 
   6   6  20       11.88       13.13      3.10 o 
   7   6  20        0.04       -2.77      2.55 o 
  -1   7  20        2.39        3.88      3.16 o 
   0   7  20        0.05        4.74      3.09 o 
   1   7  20        1.29        0.50      2.46 o 
   2   7  20        9.76        7.08      6.33 o 
   3   7  20        0.54        1.58      2.38 o 
   4   7  20        0.20        4.08      4.09 o 
   5   7  20       17.31       22.76      3.97 o 
   6   7  20        4.90        9.07      3.86 o 
   0   8  20        8.07       11.20      4.05 o 
   1   8  20        0.29        2.62      2.88 o 
   2   8  20        0.13        3.14      2.67 o 
   3   8  20        3.81        8.63      3.20 o 
   4   8  20       19.83       20.47      3.88 o 
   5   8  20        6.58        8.92      4.20 o 
   6   8  20       13.50       12.56      3.68 o 
   1   9  20       18.68       15.40      8.99 o 
   2   9  20       52.26       55.52      7.24 o 
   3   9  20       15.86       13.18      3.95 o 
   4   9  20        0.18        8.57      5.11 o 
   5   9  20        3.73        1.13      2.62 o 
  -3  -4  21       47.94       78.56     36.33 o 
  -2  -4  21        7.20        9.04      6.88 o 
  -1  -4  21        1.33        4.50      5.97 o 
   0  -4  21        0.29        6.04     10.36 o 
   1  -4  21       17.22       11.98      9.08 o 
  -3  -3  21        5.19        9.34      6.37 o 
  -2  -3  21        2.84        4.14      7.77 o 
  -1  -3  21        4.52        4.05      5.40 o 
   0  -3  21       25.69       27.35      5.31 o 
   1  -3  21       33.53       48.77      5.56 o 
   2  -3  21       12.06       13.64      3.73 o 
   3  -3  21        0.79        2.18      2.29 o 
  -4  -2  21       14.55       17.58      8.41 o 
  -3  -2  21        3.49        3.06      3.55 o 
  -2  -2  21        0.63        7.48      3.36 o 
  -1  -2  21        9.33        9.53      3.81 o 
   0  -2  21       38.61       45.40      5.02 o 
   1  -2  21        0.10        1.52      2.31 o 
   2  -2  21       30.50       33.92      5.53 o 
   3  -2  21        0.49        0.50      2.46 o 
   4  -2  21       11.28       10.25      7.46 o 
  -4  -1  21        0.73        3.46      4.28 o 
  -2  -1  21        1.62        3.47      3.09 o 
  -1  -1  21       87.34       85.01      9.58 o 
   0  -1  21        9.81       19.71      3.49 o 
   1  -1  21        1.55        2.64      2.30 o 
   2  -1  21        0.83        2.28      2.16 o 
   3  -1  21       67.42       78.97      8.85 o 
   4  -1  21       26.88       32.35      7.27 o 
  -4   0  21        3.70        9.74      5.48 o 
  -3   0  21        0.17       20.72      8.81 o 
  -2   0  21        2.69        4.62      9.73 o 
  -1   0  21        8.52       14.67      6.45 o 
   0   0  21       18.25       25.53      3.50 o 
   1   0  21       25.03       29.47      3.90 o 
   2   0  21        5.04        8.90      2.74 o 
   3   0  21       50.85       36.71      4.54 o 
   4   0  21       24.57       31.87      4.42 o 
   5   0  21        6.34       10.46     11.43 o 
  -4   1  21        6.49        6.97      5.43 o 
  -3   1  21        0.42        1.69      4.41 o 
  -2   1  21        0.01       -1.12      3.49 o 
  -1   1  21      137.28      150.44     14.28 o 
   0   1  21       51.66       59.33      7.69 o 
   1   1  21       50.01       53.92      7.76 o 
   2   1  21       18.71       24.17      4.42 o 
   3   1  21       26.97       22.59      3.52 o 
   4   1  21        8.59        8.16      2.48 o 
   5   1  21        0.01        2.28      2.87 o 
  -4   2  21        0.03        2.44      4.64 o 
  -3   2  21        3.24       -1.51      3.79 o 
  -2   2  21        5.26        0.79      3.66 o 
  -1   2  21        5.37        4.36      2.84 o 
   0   2  21       79.61       79.18      9.72 o 
   1   2  21       58.29       61.81      6.69 o 
   2   2  21        5.32        5.32      2.20 o 
   3   2  21       12.49       11.55      2.73 o 
   5   2  21        4.24       10.15      4.31 o 
   6   2  21       14.11       24.96      8.38 o 
  -3   3  21        1.38        2.65      4.19 o 
  -2   3  21       37.31       39.77      9.36 o 
  -1   3  21        7.35        7.64      3.39 o 
   0   3  21       12.60       13.75      3.82 o 
   1   3  21       14.94       21.42      5.61 o 
   2   3  21       29.28       30.47      8.60 o 
   3   3  21       11.46        8.65      4.82 o 
   4   3  21        8.23        4.71      1.94 o 
   5   3  21        0.02        0.95      1.91 o 
   6   3  21        0.00       -3.84      1.92 o 
  -3   4  21        0.72        3.56      4.89 o 
  -2   4  21        1.71       11.57      5.72 o 
  -1   4  21        1.60       -2.32      1.81 o 
   0   4  21       29.25       17.60      4.18 o 
   1   4  21       46.96       41.43      7.11 o 
   2   4  21        1.78        2.76      3.14 o 
   3   4  21       47.02       49.72     10.13 o 
   4   4  21       20.67       23.68      3.94 o 
   5   4  21        0.10        5.63      2.30 o 
   6   4  21       26.84       29.87      6.85 o 
  -2   5  21        2.06        1.05      4.16 o 
  -1   5  21        1.56        4.01      2.90 o 
   0   5  21       27.93       39.09      5.96 o 
   1   5  21        2.32        3.05      2.42 o 
   2   5  21        0.00       -0.06      1.83 o 
   3   5  21       13.47       19.32      3.98 o 
   4   5  21        0.23       -0.77      2.84 o 
   5   5  21        6.87       11.29      2.97 o 
   6   5  21        6.66       12.32      6.40 o 
  -2   6  21        7.25        6.10      4.77 o 
  -1   6  21        0.56        2.05      2.64 o 
   0   6  21        4.27        7.07      4.07 o 
   1   6  21        1.13        0.47      2.44 o 
   2   6  21        1.79        0.05      2.13 o 
   3   6  21        5.01        8.57      3.03 o 
   4   6  21       19.12       13.07      3.37 o 
   5   6  21        2.86       -0.06      4.52 o 
   6   6  21        0.98        7.39      3.68 o 
  -1   7  21        0.59        1.97      2.75 o 
   0   7  21        5.77        3.59      2.91 o 
   1   7  21        0.73       -0.02      2.20 o 
   2   7  21        8.12        2.39      2.49 o 
   3   7  21        0.37       -2.77      1.83 o 
   4   7  21        1.78       -1.99      4.63 o 
   5   7  21        3.36        6.04      2.66 o 
   6   7  21       12.04       11.81      3.48 o 
   1   8  21       10.97        6.97      6.46 o 
   2   8  21        1.44        2.40      2.75 o 
   3   8  21        1.07        1.87      2.37 o 
   4   8  21        0.01       -1.49      6.82 o 
   5   8  21        1.58        0.34      2.17 o 
   3   9  21        1.48        6.22      3.37 o 
   4   9  21        0.79        0.55      3.92 o 
  -1  -4  22       12.36        5.28     21.57 o 
   0  -4  22        1.99        8.40      6.53 o 
  -3  -3  22        0.93       10.48      7.54 o 
  -2  -3  22        8.64       41.61     23.88 o 
  -1  -3  22       17.68       28.66      6.51 o 
   0  -3  22       10.88       17.60      4.29 o 
   1  -3  22        0.13        2.73      2.57 o 
   2  -3  22        0.12       -1.58      4.82 o 
  -3  -2  22        0.35        9.67      5.53 o 
  -2  -2  22        0.46        6.30      4.67 o 
  -1  -2  22        0.06        7.91      4.21 o 
   0  -2  22       22.01       24.24      4.01 o 
   1  -2  22        2.45        4.93      2.73 o 
   2  -2  22        3.11        1.98      2.68 o 
   3  -2  22        3.37        5.13      2.78 o 
  -3  -1  22        0.33        1.75      4.47 o 
  -1  -1  22       42.64       50.71      9.89 o 
   0  -1  22        0.27        5.03      2.92 o 
   1  -1  22       14.90       17.40      7.88 o 
   2  -1  22       95.19      109.28      8.02 o 
   3  -1  22        3.88        2.24      2.58 o 
   4  -1  22       31.84       29.99      7.54 o 
  -3   0  22       55.81       45.67      9.77 o 
  -2   0  22       34.24       42.80      9.82 o 
  -1   0  22       29.24       30.33      5.82 o 
   0   0  22        3.55        7.03      6.24 o 
   1   0  22       21.27       29.48      4.04 o 
   2   0  22        4.29        4.07      2.19 o 
   3   0  22       10.32        5.95      4.97 o 
   4   0  22       27.03       41.01      9.53 o 
  -3   1  22        1.12        2.38      4.22 o 
  -2   1  22        3.38        8.14      5.11 o 
  -1   1  22        6.81        4.04      3.69 o 
   0   1  22       10.84       15.86      3.24 o 
   1   1  22        0.01        3.05      2.03 o 
   2   1  22       32.86       28.76      4.16 o 
   3   1  22        0.03        1.76      4.28 o 
   4   1  22       23.88       23.01      3.62 o 
   5   1  22        4.50        7.14      4.54 o 
  -3   2  22        3.18        2.27      4.41 o 
  -2   2  22        0.22        6.08      5.17 o 
  -1   2  22       33.01       37.98      5.84 o 
   0   2  22       26.06       29.84      5.07 o 
   1   2  22        2.73        3.74      5.83 o 
   2   2  22       39.20       36.91     13.37 o 
   3   2  22       21.99       32.72      4.29 o 
   4   2  22        0.86        3.45      2.75 o 
   5   2  22       12.88       27.73      3.80 o 
  -3   3  22       31.69       25.97      8.06 o 
  -2   3  22       66.69       67.66     11.69 o 
  -1   3  22       25.01       21.30      4.78 o 
   0   3  22        7.87        3.32      2.58 o 
   1   3  22        4.84        4.97      4.11 o 
   2   3  22       18.67       29.16      6.14 o 
   3   3  22        3.32        7.18      2.86 o 
   4   3  22        1.65        3.23      1.87 o 
   5   3  22        3.32       -2.12      4.27 o 
   6   3  22        1.87       -4.57      2.29 o 
  -2   4  22       46.85       58.07     11.26 o 
  -1   4  22       15.79        9.45      4.57 o 
   0   4  22       16.87       21.41      4.49 o 
   1   4  22       19.43       22.88      4.47 o 
   2   4  22       43.28       51.17      6.31 o 
   3   4  22        1.77        0.42      1.98 o 
   4   4  22       30.63       40.24      5.14 o 
   5   4  22        3.26        5.58      2.66 o 
   6   4  22        1.47       -3.12      2.30 o 
  -2   5  22       17.17       16.12      6.90 o 
  -1   5  22        0.06        2.46      2.75 o 
   0   5  22        0.07       -1.09      2.06 o 
   1   5  22        0.39        5.26      2.96 o 
   2   5  22       19.32       16.48      6.29 o 
   3   5  22        2.49        2.71      2.16 o 
   4   5  22       20.29       14.70      3.37 o 
   5   5  22        0.76        2.50      2.08 o 
   6   5  22        1.36        2.39      2.23 o 
  -1   6  22        2.26        5.54      3.24 o 
   0   6  22        1.52        2.72      2.85 o 
   1   6  22        1.86        0.73      2.38 o 
   2   6  22        4.52        5.27      2.64 o 
   3   6  22        0.35        1.62      2.30 o 
   4   6  22        0.08        0.72      1.74 o 
   5   6  22        0.67        2.89      2.00 o 
   6   6  22        6.44        7.65      6.06 o 
   0   7  22        0.00        1.24      3.02 o 
   1   7  22        6.91        5.46      3.14 o 
   2   7  22        1.03       -0.17      2.27 o 
   3   7  22       27.05       18.37      4.14 o 
   4   7  22       13.48        2.63      5.26 o 
   5   7  22        0.00       -0.41      1.70 o 
   1   8  22        0.06        3.80      5.19 o 
   2   8  22        4.02        2.83      2.76 o 
   3   8  22       25.09       26.87      5.31 o 
   4   8  22        3.38       -1.98      5.49 o 
  -1  -3  23        5.53       21.56      7.39 o 
   0  -3  23       48.17       69.46     13.61 o 
   1  -3  23        1.21       -2.29     10.06 o 
  -2  -2  23        0.03        5.89      3.79 o 
  -1  -2  23        2.24       11.35      3.76 o 
   0  -2  23      103.32      159.04     17.12 o 
   1  -2  23        8.04        3.72      4.33 o 
   2  -2  23        0.20        3.01      2.56 o 
  -3  -1  23        0.98        9.65     11.14 o 
  -2  -1  23       33.31       54.98     12.58 o 
  -1  -1  23       14.02       13.75      5.71 o 
   0  -1  23       16.13       14.81      3.32 o 
   1  -1  23        0.16        0.41      3.30 o 
   2  -1  23      220.58      258.21     10.01 o 
   3  -1  23        4.90        5.03      3.43 o 
  -3   0  23        0.84        4.32      4.37 o 
  -2   0  23        2.36       -1.76      3.80 o 
  -1   0  23        4.67        8.28      5.72 o 
   0   0  23        5.63        9.36      2.92 o 
   2   0  23        0.22        3.38      2.23 o 
   3   0  23       63.86       66.53      6.13 o 
   4   0  23       80.83      104.97     15.37 o 
  -3   1  23        4.93        7.18      5.49 o 
  -2   1  23        0.05       -0.93      3.74 o 
  -1   1  23        7.27        9.92      3.77 o 
   0   1  23       33.04       25.99      5.02 o 
   1   1  23        5.85        7.79      2.61 o 
   2   1  23        8.20        8.97      3.69 o 
   3   1  23       34.52       29.06      4.42 o 
   4   1  23       13.77       19.65      4.44 o 
  -3   2  23        4.65       10.35      5.51 o 
  -2   2  23       18.59       21.83      7.71 o 
  -1   2  23       10.43        7.42      3.69 o 
   0   2  23        1.03        3.70      2.84 o 
   1   2  23        9.24       10.00      3.66 o 
   2   2  23        1.36       -0.59      2.13 o 
   3   2  23        0.25        2.74      2.47 o 
   4   2  23        6.14        7.82      2.76 o 
   5   2  23        0.75        4.76      2.35 o 
  -2   3  23        1.39        4.51      4.21 o 
  -1   3  23        0.38        0.98      2.88 o 
   0   3  23        9.34        6.65      3.02 o 
   1   3  23       57.74       61.90      7.16 o 
   2   3  23       34.34       30.45      5.20 o 
   3   3  23       12.84       15.37      4.22 o 
   4   3  23        2.23        1.97      2.47 o 
   5   3  23        0.98        3.24      2.45 o 
  -2   4  23        4.00        4.85      4.74 o 
  -1   4  23       23.92       17.26      4.48 o 
   0   4  23        1.09        3.82      4.97 o 
   1   4  23       21.17       21.41      4.88 o 
   2   4  23        8.61        8.66      3.09 o 
   3   4  23        4.06        2.50      2.68 o 
   4   4  23        0.14        1.41      1.80 o 
   5   4  23        0.01        1.04      1.93 o 
  -1   5  23        5.49        7.45      3.75 o 
   0   5  23       24.03       33.94      5.77 o 
   1   5  23        6.73        2.83      2.73 o 
   2   5  23        0.06        0.73      2.45 o 
   3   5  23        1.07        4.41      2.87 o 
   4   5  23       10.24       15.22      3.28 o 
   5   5  23        4.36        7.98      6.85 o 
   0   6  23       11.45       13.17      6.84 o 
   1   6  23        0.88        0.87      3.88 o 
   2   6  23        1.19        6.66      3.08 o 
   3   6  23        0.08        0.65      2.51 o 
   4   6  23        1.22        5.60      2.26 o 
   5   6  23        5.02        2.65      2.63 o 
   1   7  23        0.00        0.93      2.95 o 
   2   7  23        0.03        1.23      2.46 o 
   3   7  23        4.38        2.40      2.68 o 
   4   7  23       27.96       21.07     11.08 o 
  -1  -2  24        0.71        7.60      4.03 o 
   0  -2  24       28.21       35.41      8.11 o 
   1  -2  24       15.84       14.25      3.77 o 
  -2  -1  24       47.14       60.71     17.72 o 
  -1  -1  24        2.12        3.14      4.62 o 
   0  -1  24       48.95       58.78      6.27 o 
   1  -1  24       30.55       40.54      7.37 o 
   2  -1  24       14.15       26.02      4.83 o 
  -2   0  24       57.13       61.35     11.57 o 
  -1   0  24        1.97       12.30      9.78 o 
   0   0  24        7.43       13.16      4.45 o 
   1   0  24        0.12        4.51      2.96 o 
   3   0  24       25.89       38.39     12.97 o 
  -2   1  24       29.36       22.11      7.16 o 
  -1   1  24        0.53       -0.49      3.77 o 
   0   1  24       52.03       53.51      7.22 o 
   1   1  24       34.82       40.92      6.40 o 
   2   1  24       22.63       22.64      6.80 o 
   3   1  24       26.02       28.30      4.47 o 
   4   1  24       23.51       30.90      6.89 o 
  -2   2  24        7.01        2.12      4.46 o 
  -1   2  24       43.33       38.17      6.76 o 
   0   2  24       66.33       54.09     11.05 o 
   1   2  24       33.87       38.15      6.05 o 
   2   2  24       68.82       76.16      7.97 o 
   3   2  24       25.35       22.00      4.67 o 
   4   2  24        0.65       -0.17      2.93 o 
  -2   3  24        0.79        1.46      4.90 o 
  -1   3  24        5.88        7.61      3.62 o 
   0   3  24        4.15        4.43      2.58 o 
   1   3  24       23.86       28.37      5.27 o 
   2   3  24       16.79       22.98      5.42 o 
   3   3  24        6.66        4.18      2.78 o 
   4   3  24        5.17        3.25      2.85 o 
  -1   4  24        2.33       -0.69      2.66 o 
   0   4  24        2.19        2.80      3.14 o 
   1   4  24       13.30        6.81      3.27 o 
   2   4  24        0.00        0.23      2.31 o 
   3   4  24        0.90        2.58      2.45 o 
   4   4  24        1.25        0.74      2.83 o 
   5   4  24        5.00        6.94      3.12 o 
   0   5  24       10.84        6.61      4.20 o 
   1   5  24       16.68       19.55      4.83 o 
   2   5  24        6.56       12.64      3.88 o 
   3   5  24        0.04        1.86      2.54 o 
   4   5  24        3.39        1.64      4.41 o 
   5   5  24        7.94       13.94      3.30 o 
   1   6  24        3.72        7.76      3.70 o 
   2   6  24        7.97        0.00      2.83 o 
   3   6  24        4.57        2.68      3.15 o 
   4   6  24        1.30        1.48      2.79 o 
   2   7  24        5.08        2.63      3.33 o 
   3   7  24       45.81       51.72      6.85 o 
   0  -1  25       17.18       36.01     10.71 o 
  -1   0  25        0.75        0.24      4.20 o 
   0   0  25        4.32        8.22      4.19 o 
   1   0  25       28.35       35.38      5.04 o 
   2   0  25       58.16       55.96      6.12 o 
  -1   1  25       26.18       36.41      9.24 o 
   0   1  25        0.67       -1.18      2.73 o 
   1   1  25       13.10        5.33      3.36 o 
   2   1  25       17.11       14.54      4.33 o 
   3   1  25       11.50       10.40      3.29 o 
  -1   2  25        0.05        1.69      4.74 o 
   0   2  25        6.67       10.20      3.59 o 
   1   2  25       17.41       19.91      4.67 o 
   2   2  25        7.80        3.51      3.07 o 
   3   2  25       14.63       16.65      4.34 o 
  -1   3  25       71.36       87.53     14.05 o 
   0   3  25       21.19       16.22      4.55 o 
   1   3  25        0.80        2.50      2.88 o 
   2   3  25       22.87       25.33     12.27 o 
   3   3  25       36.15       31.19      5.70 o 
   4   3  25        0.00        0.90      2.67 o 
   0   4  25        1.93        3.26      3.13 o 
   1   4  25       20.71       24.89      5.16 o 
   2   4  25        0.13       -1.17      2.24 o 
   3   4  25        7.88        8.66      3.34 o 
   4   4  25        1.62        4.06      2.95 o 
   1   5  25       34.02       42.96      6.59 o 
   2   5  25        9.77        6.66      3.54 o 
   3   5  25        0.37        0.31      2.60 o 
   4   5  25        4.97        8.39      3.38 o 
   2   6  25        1.71        5.67      5.32 o 
   3   6  25       12.96       11.36      8.98 o 
   1   1  26        4.37        5.53      3.61 o 
   1   2  26       27.29       26.66      5.49 o 
   2   2  26        2.46        0.50      2.95 o 
   1   3  26       42.65       43.47      6.65 o 
   2   3  26       22.39       33.46      5.90 o 
   2   4  26       29.03       24.01      5.21 o 
                                                 
